# Supplementary material for: Gender differences in related influential factors of regular exercise behavior among people in Taiwan in 2007: A cross-sectional study
Source: PLoS One. 2020 Jan 31;15(1):e0228191. doi: 10.1371/journal.pone.0228191 (PMC6993962; doi:10.1371/journal.pone.0228191)
Supplement: S1 Data — (XLSX) [file pone.0228191.s003.xlsx]

## Sheet: Data
stratum2	psu	ssu	weight	wave	qtype	year	year_m	stime	stimem	stimed	stimeh	stimemin	stimemd	a1_gender	a2	a2y	a2m	age	age_group	a3	a4	live_environ	ka4_0	a5	ka5_0	a6	ka6_0	a7	a8	ka8_0	a9	ka9_0	a10	a11	ka11_0	a12	a13	edu_group	a14	marry_status	ka14_0	a15	a16	ka16_0	a17	a18	work_status	ka18_0	a19a3
5	1	2	0.420967	0503	卷二	2007	96	7210827	7	21	8	27	721	2	1904	19	4	77	3	525	4	1		1		1		1	1		1		1	1		99	99	1	1	2		99	3		8	9	1		999
4	3	2	0.29894	0503	卷二	2007	96	7191105	7	19	11	5	719	1	709	7	9	89	3	718	4	1		1		1		3	1		1		4	1		99	99	1	1	2		99	1		5	9	1		999
4	4	1	0.318473	0503	卷二	2007	96	7280930	7	28	9	30	728	2	1005	10	5	86	3	720	4	1		1		2		1	1		1		4	1		99	99	1	1	2		99	3		7	9	1		999
4	4	2	0.318473	0503	卷二	2007	96	7311932	7	31	19	32	731	2	3008	30	8	66	3	720	4	1		1		3		1	1		1		1	1		99	99	1	1	2		99	3		7	9	1		999
4	4	2	0.29894	0503	卷二	2007	96	7200935	7	20	9	35	720	1	1611	16	11	80	3	720	4	1		1		97		4	1		1		1	1		99	99	1	1	2		99	1		1	9	1		999
3	10	2	0.31461	0503	卷二	2007	96	8041705	8	4	17	5	804	1	3108	31	8	65	3	812	2	2		1		1		1	1		1		4	1		99	99	1	1	2		99	3		7	9	1		999
2	10	1	0.351113	0503	卷二	2007	96	8011920	8	1	19	20	801	2	2110	21	10	75	3	600	1	3		1		1		1	1		1		1	1		99	99	1	1	2		99	3		8	9	1		999
4	4	1	0.934977	0503	卷二	2007	96	7211706	7	21	17	6	721	2	2004	20	4	76	3	720	4	1		1		1		3	1		1		3	2		99	99	2	1	2		99	3		5	9	1		999
5	1	2	1.23588	0503	卷二	2007	96	7171356	7	17	13	56	717	2	2611	26	11	70	3	525	5	1		1		1		1	1		3		1	3		1	2	2	1	2		99	3		6	9	1		999
3	3	2	0.923637	0503	卷二	2007	96	7291015	7	29	10	15	729	1	2601	26	1	70	3	268	4	1		1		1		1	1		1		4	3		1	5	2	1	2		99	3		6	9	1		999
5	1	2	1.23588	0503	卷二	2007	96	7191450	7	19	14	50	719	2	2602	26	2	70	3	525	4	1		1		3		1	1		1		1	3		1	2	2	1	2		99	3		8	9	1		999
5	1	2	1.16008	0503	卷二	2007	96	7161325	7	16	13	25	716	1	1611	16	11	80	3	525	4	1		1		1		1	1		1		1	3		1	5	2	1	2		99	3		8	9	1		999
5	2	2	1.23588	0503	卷二	2007	96	7271753	7	27	17	53	727	2	2803	28	3	68	3	613	4	1		1		1		1	1		1		1	3		3	6	2	1	2		99	3		7	9	1		999
4	4	2	0.934977	0503	卷二	2007	96	7171050	7	17	10	50	717	2	1208	12	8	84	3	720	4	1		1		3		1	1		1		1	3		3	6	2	1	2		99	4		1	9	1		999
3	9	2	0.923637	0503	卷二	2007	96	7211440	7	21	14	40	721	1	1908	19	8	77	3	820	4	1		1		97		1	1		1		1	3		3	6	2	1	2		99	3		8	9	1		999
2	10	2	0.967581	0503	卷二	2007	96	7161900	7	16	19	0	716	1	1612	16	12	80	3	600	3	1		1		1		1	1		1		4	3		3	6	2	1	2		99	3		7	9	1		999
5	2	1	1.05174	0503	卷二	2007	96	7231915	7	23	19	15	723	1	4101	41	1	55	2	613	3	1		1		1		1	1		1		1	3		1	4	2	1	2		99	3		8	9	1		999
2	3	1	0.967581	0503	卷二	2007	96	7251721	7	25	17	21	725	1	3508	35	8	61	2	221	2	2		1		3		1	1		1		3	3		3	6	2	1	2		99	1		5	9	1		999
2	7	1	0.967581	0503	卷二	2007	96	7261525	7	26	15	25	726	1	2808	28	8	68	3	330	2	2		3		6		4	3		97		97	3		1	3	2	1	2		99	3		8	9	1		999
3	7	1	0.923637	0503	卷二	2007	96	8201250	8	20	12	50	820	1	2302	23	2	73	3	420	2	2		1		1		1	1		1		4	3		3	6	2	1	2		99	3		8	9	1		999
2	12	1	0.967581	0503	卷二	2007	96	7291600	7	29	16	0	729	1	1410	14	10	82	3	900	2	2		1		1		1	1		1		1	3		3	6	2	1	2		99	7		2	9	1		999
1	11	1	1.16351	0503	卷二	2007	96	8041055	8	4	10	55	804	2	5201	52	1	44	2	807	1	3		3		19		1	1		3		1	4		3	9	3	5	1		0	8		8	9	1		999
3	3	1	0.335167	0503	卷二	2007	96	7181010	7	18	10	10	718	2	1301	13	1	83	3	268	4	1		1		1		1	1		1		4	1		99	99	1	2	1		0	8		8	9	1		999
5	2	1	0.420967	0503	卷二	2007	96	8100842	8	10	8	42	810	2	1207	12	7	84	3	613	4	1		1		1		97	1		1		1	1		99	99	1	2	1		0	3		7	9	1		999
4	3	2	0.318473	0503	卷二	2007	96	7180915	7	18	9	15	718	2	2608	26	8	70	3	718	4	1		1		97		3	1		1		4	1		99	99	1	2	1		0	3		8	9	1		999
2	11	2	0.351113	0503	卷二	2007	96	7181000	7	18	10	0	718	2	2507	25	7	71	3	830	2	2		1		1		97	1		1		4	1		99	99	1	2	1		0	2		8	9	1		999
2	1	2	1.0308	0503	卷二	2007	96	7232035	7	23	20	35	723	2	2210	22	10	74	3	114	4	1		1		97		1	1		1		1	2		99	99	2	2	1		0	4		2	9	1		999
3	6	2	0.983987	0503	卷二	2007	96	7281124	7	28	11	24	728	2	1102	11	2	85	3	411	4	1		1		22	私墊	1	1		1		4	3		3	6	2	2	1		0	3		8	9	1		999
2	12	1	0.967581	0503	卷二	2007	96	7161805	7	16	18	5	716	1	1607	16	7	80	3	900	4	1		1		1		1	1		1		3	3		3	6	2	2	1		0	3		8	9	1		999
5	4	2	1.05174	0503	卷二	2007	96	8271105	8	27	11	5	827	1	4110	41	10	55	2	981	4	1		4		1		1	4		3		1	3		3	6	2	2	1		0	7		2	9	1		999
2	1	2	1.0308	0503	卷二	2007	96	7191118	7	19	11	18	719	2	1911	19	11	77	3	114	3	1		1		1		1	1		1		2	3		3	6	2	2	1		0	3		8	9	1		999
1	6	1	0.997263	0503	卷二	2007	96	7171820	7	17	18	20	717	2	2101	21	1	75	3	235	2	2		1		22	日本教育(不知讀幾年)	1	1		1		4	3		3	6	2	2	1		0	7		7	9	1		999
2	7	1	1.092	0503	卷二	2007	96	7211913	7	21	19	13	721	1	704	7	4	89	3	330	4	1		3		97		97	3		3		97	4		3	9	3	2	1		0	8		8	9	1		999
1	5	1	0.307966	0503	卷二	2007	96	7191410	7	19	14	10	719	2	4011	40	11	56	2	248	97	97		1		3		1	1		3		3	1		99	99	1	1	2		99	8		6	8	1		999
3	3	1	0.335167	0503	卷二	2007	96	7211450	7	21	14	50	721	2	2612	26	12	70	3	268	4	1		1		3		1	1		1		1	1		99	99	1	1	2		99	8		8	8	1		999
3	3	1	0.303866	0503	卷二	2007	96	7272043	7	27	20	43	727	2	4012	40	12	56	2	268	4	1		1		1		1	1		1		1	1		99	99	1	1	2		99	8		8	8	1		999
3	3	2	0.335167	0503	卷二	2007	96	7181840	7	18	18	40	718	2	2208	22	8	74	3	268	4	1		1		1		1	1		1		4	1		99	99	1	1	2		99	3		8	8	1		999
5	1	2	0.381654	0503	卷二	2007	96	7171552	7	17	15	52	717	2	3604	36	4	60	2	525	4	1		1		1		1	1		1		1	1		99	99	1	1	2		99	3		6	8	1		999
5	1	2	0.420967	0503	卷二	2007	96	7181052	7	18	10	52	718	2	1807	18	7	78	3	525	4	1		1		1		1	97		97		97	1		99	99	1	1	2		99	1		8	8	1		999
5	2	1	0.420967	0503	卷二	2007	96	7211523	7	21	15	23	721	2	2110	21	10	75	3	613	4	1		1		1		1	1		1		1	1		99	99	1	1	2		99	3		7	8	1		999
5	2	2	0.420967	0503	卷二	2007	96	8161845	8	16	18	45	816	2	2908	29	8	67	3	613	4	1		1		97		1	1		3		1	1		99	99	1	1	2		99	3		7	8	1		999
2	6	2	0.318323	0503	卷二	2007	96	7171910	7	17	19	10	717	2	4312	43	12	53	2	260	3	1		1		1		1	1		1		4	1		99	99	1	1	2		99	3		8	8	1		999
3	6	1	0.335167	0503	卷二	2007	96	7241300	7	24	13	0	724	2	2804	28	4	68	3	411	2	2		1		1		1	1		1		1	1		99	99	1	1	2		99	4		1	8	1		999
3	8	1	0.335167	0503	卷二	2007	96	7281810	7	28	18	10	728	2	3010	30	10	66	3	710	2	2		1		97		1	1		97		1	1		99	99	1	1	2		99	1		8	8	1		999
3	3	2	0.892094	0503	卷二	2007	96	7222115	7	22	21	15	722	2	4212	42	12	54	2	268	4	1		1		1		1	1		1		4	3		1	2	2	1	2		99	1		3	8	1		999
5	1	1	1.23588	0503	卷二	2007	96	7211318	7	21	13	18	721	2	3506	35	6	61	2	525	4	1		1		1		1	1		1		1	3		1	3	2	1	2		99	3		6	8	1		999
5	1	2	1.23588	0503	卷二	2007	96	7171448	7	17	14	48	717	2	3305	33	5	63	2	525	4	1		1		97		4	1		97		4	3		3	6	2	1	2		99	3		8	8	1		999
4	3	1	0.84766	0503	卷二	2007	96	7211730	7	21	17	30	721	2	3603	36	3	60	2	718	4	1		1		1		1	1		1		1	3		1	2	2	1	2		99	1		4	8	1		999
4	2	2	0.84766	0503	卷二	2007	96	7211545	7	21	15	45	721	2	4003	40	3	56	2	310	3	1		2		3		1	2		1		4	3		3	6	2	1	2		99	3		5	8	1		999
3	8	2	0.983987	0503	卷二	2007	96	7221820	7	22	18	20	722	2	3503	35	3	61	2	710	3	1		1		1		1	1		1		4	3		3	6	2	1	2		99	1		8	8	1		999
1	4	2	0.997263	0503	卷二	2007	96	7171156	7	17	11	56	717	2	2805	28	5	68	3	220	1	3		1		1		1	1		1		1	3		1	5	2	1	2		99	1		7	8	1		999
4	2	2	1.09084	0503	卷二	2007	96	7242010	7	24	20	10	724	2	4908	49	8	47	2	310	4	1		4		97		1	4		4		1	4		3	9	3	1	2		99	6		7	8	1		999
6	2	2	1.23663	0503	卷二	2007	96	7221332	7	22	13	32	722	2	6301	63	1	33	1	737	4	1		1		3		1	1		1		1	4		3	9	3	1	2		99	2		7	8	1		999
2	1	2	1.20264	0503	卷二	2007	96	7161621	7	16	16	21	716	2	5109	51	9	45	2	114	2	2		1		3		1	1		3		1	4		3	9	3	1	2		99	1		7	8	1		999
2	9	2	1.20264	0503	卷二	2007	96	7161955	7	16	19	55	716	2	4702	47	2	49	2	412	2	2		1		2		1	1		2		4	4		3	9	3	1	2		99	3		8	8	1		999
3	5	2	1.14463	0503	卷二	2007	96	7301500	7	30	15	0	730	2	5111	51	11	45	2	325	4	1		1		97		1	1		1		4	8		3	12	3	1	2		99	3		8	8	1		999
3	8	1	1.27579	0503	卷二	2007	96	7291715	7	29	17	15	729	2	6408	64	8	32	1	710	3	1		1		3		1	1		1		3	8		3	12	3	1	2		99	8		8	8	1		999
2	12	2	1.05159	0503	卷二	2007	96	7301340	7	30	13	40	730	2	3710	37	10	59	2	900	3	1		1		3		1	1		3		4	8		3	12	3	1	2		99	1		8	8	1		999
1	2	1	1.03434	0503	卷二	2007	96	8011205	8	1	12	5	801	2	6501	65	1	31	1	100	1	3		1		4		1	1		4		1	11		3	14	4	1	2		99	8		8	8	1		999
4	3	2	0.969734	0503	卷二	2007	96	8051500	8	5	15	0	805	2	6108	61	8	35	1	220	1	3		1		4		3	1		3		1	11		3	14	4	1	2		99	8		8	8	1		999
2	10	1	0.934537	0503	卷二	2007	96	7201330	7	20	13	30	720	2	4306	43	6	53	2	600	2	2		1		1		1	1		1		1	3		3	6	2	3	1		0	3		8	8	1		999
5	2	1	0.381654	0503	卷二	2007	96	7181905	7	18	19	5	718	2	3711	37	11	59	2	613	3	1		1		1		1	1		1		1	1		99	99	1	2	1		0	3		5	8	1		999
3	5	2	0.983987	0503	卷二	2007	96	8031050	8	3	10	50	803	2	2106	21	6	75	3	325	4	1		2		1		1	2		1		1	3		3	6	2	2	1		0	3		8	8	1		999
1	7	1	0.997263	0503	卷二	2007	96	7191230	7	19	12	30	719	2	1310	13	10	83	3	234	3	1		3		1		1	3		3		1	3		3	6	2	2	1		0	1		8	8	1		999
5	2	1	1.12046	0503	卷二	2007	96	7281017	7	28	10	17	728	2	4306	43	6	53	2	613	3	1		1		1		1	1		1		1	3		3	6	2	2	1		0	3		8	8	1		999
1	3	1	0.997263	0503	卷二	2007	96	7191448	7	19	14	48	719	2	2702	27	2	69	3	108	1	3		1		2		1	1		1		4	3		3	6	2	2	1		0	1		3	8	1		999
1	3	1	0.997263	0503	卷二	2007	96	7191819	7	19	18	19	719	2	2701	27	1	69	3	108	1	3		1		1		1	1		1		4	3		1	4	2	2	1		0	3		7	8	1		999
5	1	2	0.420967	0503	卷二	2007	96	8052010	8	5	20	10	805	2	2810	28	10	68	3	116	2	2		1		1		1	1		1		4	1		99	99	1	1	2		99	1		2	7	1		1
4	3	2	0.84766	0503	卷二	2007	96	7230930	7	23	9	30	723	2	3910	39	10	57	2	718	4	1		1		1		1	1		1		1	3		1	3	2	1	2		99	3		5	7	1		23
1	4	2	0.997263	0503	卷二	2007	96	8102100	8	10	21	0	810	2	3412	34	12	62	2	220	3	1		1		1		1	1		1		4	3		3	6	2	1	2		99	8		8	7	1		26
2	6	2	0.967581	0503	卷二	2007	96	7201800	7	20	18	0	720	1	2707	27	7	69	3	260	3	1		1		1		1	1		1		4	3		3	6	2	1	2		99	1		8	7	1		71
2	4	2	0.967581	0503	卷二	2007	96	7202000	7	20	20	0	720	1	2801	28	1	68	3	236	2	2		1		3		1	1		3		1	3		3	6	2	1	2		99	3		5	7	1		98
3	10	2	0.923637	0503	卷二	2007	96	8041750	8	4	17	50	804	1	2006	20	6	76	3	812	2	2		1		1		1	1		1		4	3		3	6	2	1	2		99	3		5	7	1		28
1	6	2	0.95781	0503	卷二	2007	96	7162211	7	16	22	11	716	1	3608	36	8	60	2	235	2	2		1		22	日據時候國教	1	1		22	日據時代國教	1	4		3	9	3	1	2		99	1		2	7	1		62
1	12	2	1.05647	0503	卷二	2007	96	7161740	7	16	17	40	716	1	2803	28	3	68	3	802	1	3		1		22	私塾	1	1		1		4	4		3	9	3	1	2		99	1		8	7	1		73
2	1	2	0.927873	0503	卷二	2007	96	7231000	7	23	10	0	723	2	2101	21	1	75	3	114	2	2		1		3		1	1		2		4	12		3	12	3	1	2		99	3		8	7	1		93
5	2	2	1.16008	0503	卷二	2007	96	7281919	7	28	19	19	728	1	2011	20	11	76	3	613	4	1		1		3		1	1		1		4	3		3	6	2	5	1		0	8		8	7	1		34
5	4	1	1.16008	0503	卷二	2007	96	8041105	8	4	11	5	804	1	2210	22	10	74	3	981	3	1		1		1		1	1		1		4	3		3	6	2	2	1		0	1		7	7	1		90
1	11	2	0.936098	0503	卷二	2007	96	8021650	8	2	16	50	802	1	810	8	10	88	3	807	1	3		1		1		1	1		1		1	3		1	1	2	2	1		0	8		7	7	1		1
3	3	2	0.921618	0503	卷二	2007	96	8141345	8	14	13	45	814	1	7505	75	5	21	1	100	1	3		1		3		1	1		3		1	18		2	15	4	5	1		0	8		8	6	1		999
2	4	1	0.329579	0503	卷二	2007	96	7181020	7	18	10	20	718	1	110	1	10	95	3	236	97	97		3		97		1	3		97		1	1		99	99	1	1	2		99	8		8	5	1		999
2	5	1	0.351113	0503	卷二	2007	96	7281420	7	28	14	20	728	2	1708	17	8	79	3	202	2	2		2		1		97	2		97		97	1		99	99	1	1	2		99	3		8	5	1		999
4	3	2	0.907272	0503	卷二	2007	96	8092020	8	9	20	20	809	1	4703	47	3	49	2	717	4	1		1		1		1	1		1		1	3		3	6	2	1	2		99	3		5	5	1		999
6	2	2	0.809277	0503	卷二	2007	96	7272008	7	27	20	8	727	1	4105	41	5	55	2	737	4	1		1		1		1	1		1		1	3		3	6	2	1	2		99	3		5	5	1		999
5	3	2	1.05174	0503	卷二	2007	96	7181535	7	18	15	35	718	1	4005	40	5	56	2	912	4	1		1		3		2	1		3		2	3		3	6	2	1	2		99	1		7	5	1		999
5	3	2	1.05174	0503	卷二	2007	96	7232103	7	23	21	3	723	1	4508	45	8	51	2	912	4	1		1		2		4	1		1		4	3		3	6	2	1	2		99	1		8	5	1		999
2	5	2	0.877219	0503	卷二	2007	96	7181952	7	18	19	52	718	1	3610	36	10	60	2	202	3	1		1		2		1	1		2		1	3		1	2	2	1	2		99	2		7	5	1		999
1	8	2	0.848677	0503	卷二	2007	96	7282140	7	28	21	40	728	1	3807	38	7	58	2	242	3	1		1		1		1	1		1		1	3		3	6	2	1	2		99	3		7	5	1		999
2	5	1	1.18772	0503	卷二	2007	96	7161545	7	16	15	45	716	2	6209	62	9	34	1	202	2	2		1		2		3	1		1		4	3		3	6	2	1	2		99	2		7	5	1		999
1	7	2	0.848677	0503	卷二	2007	96	8051550	8	5	15	50	805	1	3604	36	4	60	2	234	1	3		1		1		1	1		1		1	3		3	6	2	1	2		99	2		8	5	1		999
2	12	1	1.20264	0503	卷二	2007	96	7281150	7	28	11	50	728	2	4810	48	10	48	2	900	4	1		1		1		1	1		1		1	4		3	9	3	1	2		99	3		8	5	1		999
2	2	1	0.990023	0503	卷二	2007	96	7161500	7	16	15	0	716	1	4201	42	1	54	2	231	3	1		1		1		1	1		1		1	4		3	9	3	1	2		99	3		7	5	1		999
2	10	1	1.12888	0503	卷二	2007	96	7311930	7	31	19	30	731	1	5502	55	2	41	2	600	1	3		1		3		1	1		1		4	4		3	9	3	1	2		99	2		8	5	1		999
2	2	1	0.987095	0503	卷二	2007	96	7251652	7	25	16	52	725	1	4006	40	6	56	2	231	3	1		5		4		1	5		4		4	6		3	12	3	1	2		99	3		7	5	1		999
3	8	2	0.892094	0503	卷二	2007	96	7171748	7	17	17	48	717	2	4309	43	9	53	2	710	2	2		1		1		1	1		1		4	3		3	6	2	3	2		1	2		5	5	1		999
6	1	2	0.809277	0503	卷二	2007	96	8041654	8	4	16	54	804	1	3811	38	11	58	2	357	4	1		2		1		1	2		1		1	3		3	6	2	5	1		0	3		5	5	1		999
5	1	1	1.45131	0503	卷二	2007	96	7261036	7	26	10	36	726	1	7001	70	1	26	1	220	1	3		1		1		1	1		3		1	4		3	9	3	5	1		0	3		8	5	1		999
2	10	1	1.25824	0503	卷二	2007	96	7211045	7	21	10	45	721	1	6404	64	4	32	1	600	1	3		1		3		1	1		1		1	4		3	9	3	5	1		0	8		8	5	1		999
5	3	1	1.54157	0503	卷二	2007	96	7261122	7	26	11	22	726	2	7109	71	9	25	1	912	4	1		2		3		1	2		3		1	7		1	10	3	5	1		0	3		8	5	1		999
1	10	1	1.24393	0503	卷二	2007	96	7231955	7	23	19	55	723	2	7512	75	12	21	1	803	2	2		1		4		4	1		3		4	7		2	10	3	5	1		0	1		7	5	1		999
3	5	1	0.981836	0503	卷二	2007	96	7261125	7	26	11	25	726	2	6911	69	11	27	1	325	3	1		2		6		1	2		3		1	11		1	13	4	5	1		0	3		8	5	1		999
6	2	1	0.948886	0503	卷二	2007	96	7201740	7	20	17	40	720	2	7104	71	4	25	1	709	2	2		1		6		1	1		8		1	18		3	16	4	5	1		0	8		7	5	1		999
3	7	1	0.981836	0503	卷二	2007	96	7241955	7	24	19	55	724	2	6912	69	12	27	1	420	3	1		1		6		1	1		6		4	19		3	16	4	5	1		0	2		6	5	1		999
3	3	2	1.19754	0503	卷二	2007	96	7211625	7	21	16	25	721	1	5803	58	3	38	1	268	4	1		1		1		1	1		1		4	8		3	12	3	3	1		0	3		8	5	1		999
2	5	1	0.351113	0503	卷二	2007	96	7171420	7	17	14	20	717	2	2409	24	9	72	3	202	2	2		97		1		1	97		1		4	1		99	99	1	2	1		0	1		7	5	1		999
2	7	2	0.351113	0503	卷二	2007	96	7261707	7	26	17	7	726	2	1508	15	8	81	3	330	1	3		2		1		1	2		1		4	1		99	99	1	2	1		0	3		2	5	1		999
2	7	2	1.16335	0503	卷二	2007	96	7221340	7	22	13	40	722	2	3202	32	2	64	2	330	1	3		2		2		1	2		1		4	4		3	9	3	2	1		0	7		2	5	1		999
1	5	1	1.16007	0503	卷二	2007	96	7250900	7	25	9	0	725	2	4711	47	11	49	2	241	1	3		3		13		2	1		3		1	8		3	12	3	2	1		0	8		8	5	1		999
5	2	2	0.420967	0503	卷二	2007	96	7291926	7	29	19	26	729	2	2711	27	11	69	3	613	4	1		1		1		1	1		1		1	1		99	99	1	1	2		99	7		4	4	2		1
5	2	2	0.381654	0503	卷二	2007	96	8161920	8	16	19	20	816	2	4006	40	6	56	2	613	4	1		1		1		1	1		1		1	1		99	99	1	1	2		99	3		7	4	2		1
3	9	1	0.335167	0503	卷二	2007	96	7212046	7	21	20	46	721	2	3005	30	5	66	3	820	3	1		1		1		1	1		1		1	1		99	99	1	1	2		99	3		8	4	2		98
3	3	2	0.892094	0503	卷二	2007	96	7291925	7	29	19	25	729	2	4507	45	7	51	2	268	4	1		1		3		1	1		2		2	3		3	6	2	1	2		99	3		8	4	2		1
5	2	1	1.12046	0503	卷二	2007	96	7280932	7	28	9	32	728	2	4306	43	6	53	2	613	4	1		1		97		1	1		1		4	3		3	6	2	1	2		99	3		8	4	2		98
5	2	2	1.12046	0503	卷二	2007	96	7291402	7	29	14	2	729	2	3605	36	5	60	2	613	4	1		1		3		1	1		1		1	3		3	6	2	1	2		99	7		2	4	2		1
5	2	2	1.16008	0503	卷二	2007	96	7281451	7	28	14	51	728	1	1902	19	2	77	3	613	4	1		1		1		1	1		1		1	3		3	6	2	1	2		99	3		6	4	2		1
1	3	1	0.997263	0503	卷二	2007	96	7251931	7	25	19	31	725	2	3312	33	12	63	2	108	2	2		1		3		1	1		1		4	3		3	6	2	1	2		99	1		7	4	2		20
2	5	1	1.0308	0503	卷二	2007	96	7251615	7	25	16	15	725	2	3412	34	12	62	2	202	2	2		3		2		3	97		1		4	3		3	6	2	1	2		99	1		8	4	2		98
3	2	2	1.01722	0503	卷二	2007	96	8031340	8	3	13	40	803	2	4703	47	3	49	2	243	2	2		1		3		1	1		1		4	3		3	6	2	1	2		99	3		6	4	2		35
4	3	1	1.09084	0503	卷二	2007	96	8011645	8	1	16	45	801	2	5001	50	1	46	2	718	4	1		1		3		1	1		1		1	4		3	9	3	1	2		99	3		5	4	2		1
3	1	2	1.27579	0503	卷二	2007	96	7311400	7	31	14	0	731	2	6408	64	8	32	1	206	3	1		2		3		1	2		3		1	8		3	12	3	1	2		99	8		8	4	2		62
3	8	2	1.02057	0503	卷二	2007	96	7212055	7	21	20	55	721	2	6112	61	12	35	1	710	1	3		1		4		1	1		3		3	11		3	15	4	1	2		99	2		7	4	2		64
2	4	2	1.28577	0503	卷二	2007	96	7192000	7	19	20	0	719	2	7708	77	8	19	1	236	2	2		2		6		1	1		4		1	8		3	12	3	5	1		0	8		8	4	2		64
5	2	2	1.12046	0503	卷二	2007	96	7271909	7	27	19	9	727	2	3610	36	10	60	2	613	4	1		1		1		1	1		1		1	3		3	6	2	2	1		0	7		2	4	2		1
2	9	2	0.318323	0503	卷二	2007	96	7221826	7	22	18	26	722	2	4411	44	11	52	2	412	3	1		1		1		1	1		1		1	1		99	99	1	1	2		99	3		8	3	1		51
4	3	2	1.01123	0503	卷二	2007	96	7242010	7	24	20	10	724	1	5606	56	6	40	2	718	4	1		1		1		1	1		1		3	3		3	6	2	1	2		99	3		7	3	1		51
1	3	1	0.848677	0503	卷二	2007	96	7311244	7	31	12	44	731	1	4006	40	6	56	2	108	1	3		1		97		97	1		22	都讀日本書不會國字	1	3		3	6	2	1	2		99	1		7	3	1		25
3	10	2	0.945059	0503	卷二	2007	96	8051650	8	5	16	50	805	1	4509	45	9	51	2	812	2	2		1		1		1	1		1		4	4		1	9	3	1	2		99	3		7	3	1		34
1	11	1	0.954977	0503	卷二	2007	96	7211648	7	21	16	48	721	1	4302	43	2	53	2	807	2	2		1		3		1	1		3		3	8		3	12	3	1	2		99	1		8	3	1		51
3	9	2	1.20109	0503	卷二	2007	96	7272010	7	27	20	10	727	1	5907	59	7	37	1	820	4	1		1		3		3	1		3		3	4		3	9	3	4	1		0	8		8	3	1		98
2	6	2	0.967581	0503	卷二	2007	96	8011800	8	1	18	0	801	1	3404	34	4	62	2	260	3	1		1		1		1	1		1		4	3		1	2	2	2	1		0	3		8	3	1		1
5	2	2	0.381654	0503	卷二	2007	96	7221644	7	22	16	44	722	2	3705	37	5	59	2	613	4	1		1		22	日據高等科	1	1		1		1	1		99	99	1	1	2		99	7		2	2	2		62
2	7	2	0.318323	0503	卷二	2007	96	7261920	7	26	19	20	726	2	4509	45	9	51	2	330	2	2		3		10		1	3		1		4	1		99	99	1	1	2		99	6		2	2	2		98
2	1	2	0.877219	0503	卷二	2007	96	7192015	7	19	20	15	719	1	3801	38	1	58	2	114	3	1		1		3		1	1		3		2	3		3	6	2	1	2		99	3		6	2	2		51
3	4	1	1.01722	0503	卷二	2007	96	7222045	7	22	20	45	722	2	4810	48	10	48	2	320	2	2		1		3		3	1		3		4	3		3	6	2	1	2		99	1		2	2	2		36
4	3	2	1.21584	0503	卷二	2007	96	7201100	7	20	11	0	720	2	6402	64	2	32	1	718	4	1		1		3		1	1		1		4	4		3	9	3	1	2		99	3		5	2	2		36
1	7	2	1.09215	0503	卷二	2007	96	7302055	7	30	20	55	730	1	5003	50	3	46	2	234	1	3		2		3		1	2		1		3	4		3	9	3	1	2		99	3		7	2	2		73
1	10	1	1.09215	0503	卷二	2007	96	7232041	7	23	20	41	723	1	5004	50	4	46	2	803	1	3		1		3		1	1		3		4	4		3	9	3	1	2		99	3		5	2	2		37
4	4	2	1.02091	0503	卷二	2007	96	7261846	7	26	18	46	726	1	5103	51	3	45	2	720	4	1		3		1		1	1		1		1	8		3	12	3	1	2		99	3		8	2	2		1
5	1	1	1.28182	0503	卷二	2007	96	7290925	7	29	9	25	729	2	5911	59	11	37	1	525	4	1		3		22	大陸師範學院	1	2		4		4	18		3	16	4	1	2		99	3		8	2	2		93
5	1	1	1.45131	0503	卷二	2007	96	7241320	7	24	13	20	724	1	6801	68	1	28	1	525	4	1		1		4		1	1		97		1	4		3	9	3	5	1		0	3		7	2	2		71
2	12	2	1.02855	0503	卷二	2007	96	7241810	7	24	18	10	724	2	7505	75	5	21	1	900	2	2		1		7		1	2		8		1	18		2	14	4	5	1		0	8		5	2	2		62
2	1	2	1.12888	0503	卷二	2007	96	7252037	7	25	20	37	725	1	5107	51	7	45	2	114	3	1		1		1		1	1		1		4	4		1	7	3	3	1		0	1		8	2	2		92
3	3	2	0.31461	0503	卷二	2007	96	7171950	7	17	19	50	717	1	2805	28	5	68	3	268	4	1		1		1		1	1		1		1	1		99	99	1	1	2		99	2		5	1	2		1
5	1	1	0.395148	0503	卷二	2007	96	7261251	7	26	12	51	726	1	2903	29	3	67	3	525	4	1		1		97		1	1		1		1	1		99	99	1	1	2		99	3		5	1	2		1
5	2	2	0.395148	0503	卷二	2007	96	7261805	7	26	18	5	726	1	3204	32	4	64	2	613	4	1		1		97		1	1		1		1	1		99	99	1	1	2		99	3		8	1	2		1
5	2	2	0.420967	0503	卷二	2007	96	7211756	7	21	17	56	721	2	1908	19	8	77	3	613	4	1		1		1		1	1		1		1	1		99	99	1	1	2		99	3		8	1	2		98
5	2	2	0.420967	0503	卷二	2007	96	7291104	7	29	11	4	729	2	2909	29	9	67	3	613	4	1		1		97		1	1		1		1	1		99	99	1	1	2		99	3		8	1	2		1
4	3	1	0.29894	0503	卷二	2007	96	7211105	7	21	11	5	721	1	2601	26	1	70	3	718	4	1		1		1		1	1		1		1	1		99	99	1	1	2		99	1		6	1	2		1
4	3	1	0.29894	0503	卷二	2007	96	7301850	7	30	18	50	730	1	2312	23	12	73	3	718	4	1		1		1		1	1		1		1	1		99	99	1	1	2		99	3		3	1	2		1
4	3	1	0.29894	0503	卷二	2007	96	7311820	7	31	18	20	731	1	2401	24	1	72	3	718	4	1		1		1		1	1		1		1	1		99	99	1	1	2		99	3		7	1	2		1
4	4	1	0.288731	0503	卷二	2007	96	7171215	7	17	12	15	717	2	4009	40	9	56	2	720	4	1		1		1		1	1		1		1	1		99	99	1	1	2		99	3		5	1	2		1
1	12	1	0.339689	0503	卷二	2007	96	7261913	7	26	19	13	726	2	3110	31	10	65	3	802	1	3		1		1		1	1		1		1	1		99	99	1	1	2		99	1		5	1	2		64
3	4	1	0.837379	0503	卷二	2007	96	7211940	7	21	19	40	721	1	4212	42	12	54	2	320	97	97		2		97		1	1		1		4	3		3	6	2	1	2		99	3		5	1	2		71
3	3	2	1.06424	0503	卷二	2007	96	7301918	7	30	19	18	730	1	5701	57	1	39	1	268	5	1		1		3		1	1		1		4	3		3	6	2	1	2		99	2		5	1	2		25
5	1	2	1.16008	0503	卷二	2007	96	7171249	7	17	12	49	717	1	3007	30	7	66	3	525	5	1		1		3		1	1		1		1	3		3	6	2	1	2		99	3		6	1	2		1
5	4	2	1.05174	0503	卷二	2007	96	9161907	9	16	19	7	916	1	4001	40	1	56	2	981	5	1		4		2		1	4		4		1	3		1	5	2	1	2		99	7		2	1	2		1
3	3	2	0.923637	0503	卷二	2007	96	7181945	7	18	19	45	718	1	3201	32	1	64	2	268	4	1		1		1		1	1		1		4	3		3	6	2	1	2		99	3		6	1	2		1
3	4	2	0.892094	0503	卷二	2007	96	7251933	7	25	19	33	725	2	4501	45	1	51	2	320	4	1		1		3		1	1		1		1	3		3	6	2	1	2		99	2		5	1	2		64
3	5	2	0.983987	0503	卷二	2007	96	7301130	7	30	11	30	730	2	3101	31	1	65	3	325	4	1		2		1		1	2		1		1	3		3	6	2	1	2		99	3		8	1	2		62
4	1	1	0.795671	0503	卷二	2007	96	7161535	7	16	15	35	716	1	3801	38	1	58	2	328	4	1		2		1		1	2		1		1	3		3	6	2	1	2		99	3		6	1	2		1
6	1	1	0.862155	0503	卷二	2007	96	7281910	7	28	19	10	728	2	4302	43	2	53	2	357	4	1		1		1		1	2		1		1	3		1	2	2	1	2		99	3		5	1	2		36
6	1	2	0.862155	0503	卷二	2007	96	8021745	8	2	17	45	802	2	4409	44	9	52	2	357	4	1		1		3		4	1		22	小學3年級肄業	2	3		3	6	2	1	2		99	3		3	1	2		24
5	1	1	1.16008	0503	卷二	2007	96	7241510	7	24	15	10	724	1	903	9	3	87	3	525	4	1		1		1		1	1		1		1	3		3	6	2	1	2		99	3		5	1	2		1
5	1	1	1.16008	0503	卷二	2007	96	7241203	7	24	12	3	724	1	3311	33	11	63	2	525	4	1		1		3		1	1		1		1	3		3	6	2	1	2		99	3		6	1	2		1
5	1	2	1.12046	0503	卷二	2007	96	7211220	7	21	12	20	721	2	3601	36	1	60	2	525	4	1		1		1		1	1		1		1	3		3	6	2	1	2		99	3		5	1	2		1
5	2	1	1.16008	0503	卷二	2007	96	7211439	7	21	14	39	721	1	2206	22	6	74	3	613	4	1		1		1		1	1		1		1	3		3	6	2	1	2		99	3		5	1	2		1
5	2	1	1.05174	0503	卷二	2007	96	7191830	7	19	18	30	719	1	4002	40	2	56	2	613	4	1		1		2		1	1		1		4	3		3	6	2	1	2		99	3		5	1	2		62
5	2	2	1.16008	0503	卷二	2007	96	7221515	7	22	15	15	722	1	3111	31	11	65	3	613	4	1		1		1		1	1		1		1	3		3	6	2	1	2		99	3		6	1	2		1
5	2	2	1.27762	0503	卷二	2007	96	7261936	7	26	19	36	726	2	4612	46	12	50	2	613	4	1		1		1		1	1		1		1	3		3	6	2	1	2		99	3		5	1	2		1
5	2	2	1.16008	0503	卷二	2007	96	7281406	7	28	14	6	728	1	2701	27	1	69	3	613	4	1		1		1		1	1		1		1	3		3	6	2	1	2		99	3		5	1	2		1
5	2	2	1.16008	0503	卷二	2007	96	7261850	7	26	18	50	726	1	2809	28	9	68	3	613	4	1		1		97		1	1		1		4	3		3	6	2	1	2		99	3		5	1	2		1
4	3	1	0.877632	0503	卷二	2007	96	7211850	7	21	18	50	721	1	3211	32	11	64	2	718	4	1		1		1		1	1		1		1	3		3	6	2	1	2		99	3		7	1	2		1
4	3	1	0.877632	0503	卷二	2007	96	8081100	8	8	11	0	808	1	2909	29	9	67	3	718	4	1		1		1		1	1		1		1	3		3	6	2	1	2		99	3		4	1	2		1
4	3	1	0.795671	0503	卷二	2007	96	8021700	8	2	17	0	802	1	3710	37	10	59	2	718	4	1		1		1		1	1		1		1	3		3	6	2	1	2		99	3		6	1	2		1
4	3	2	0.934977	0503	卷二	2007	96	8041020	8	4	10	20	804	2	3501	35	1	61	2	718	4	1		1		97		1	1		1		1	3		3	6	2	1	2		99	3		4	1	2		1
4	4	2	0.877632	0503	卷二	2007	96	7161105	7	16	11	5	716	1	2804	28	4	68	3	720	4	1		1		3		1	1		1		1	3		3	6	2	1	2		99	7		3	1	2		1
4	4	2	0.795671	0503	卷二	2007	96	7281815	7	28	18	15	728	1	4108	41	8	55	2	720	4	1		1		1		1	1		1		1	3		3	6	2	1	2		99	3		3	1	2		1
6	2	1	0.89264	0503	卷二	2007	96	7202028	7	20	20	28	720	1	3412	34	12	62	2	737	4	1		1		1		1	1		1		1	3		3	6	2	1	2		99	3		6	1	2		1
6	2	2	0.89264	0503	卷二	2007	96	7190850	7	19	8	50	719	1	2505	25	5	71	3	737	4	1		1		1		1	1		1		4	3		3	6	2	1	2		99	3		2	1	2		62
5	3	1	1.12046	0503	卷二	2007	96	8051230	8	5	12	30	805	2	3801	38	1	58	2	911	4	1		2		4		1	2		4		1	3		3	6	2	1	2		99	3		5	1	2		51
3	2	2	0.95483	0503	卷二	2007	96	7291945	7	29	19	45	729	1	4708	47	8	49	2	243	3	1		1		3		1	1		3		4	3		3	6	2	1	2		99	3		5	1	2		51
2	6	2	0.877219	0503	卷二	2007	96	7302000	7	30	20	0	730	1	4101	41	1	55	2	260	3	1		1		1		1	1		1		4	3		1	3	2	1	2		99	3		8	1	2		3
4	1	1	0.84766	0503	卷二	2007	96	7211110	7	21	11	10	721	2	4506	45	6	51	2	328	3	1		2		3		1	2		1		1	3		3	6	2	1	2		99	3		5	1	2		93
6	1	1	0.983082	0503	卷二	2007	96	8051000	8	5	10	0	805	2	4801	48	1	48	2	357	3	1		1		3		1	1		1		1	3		3	6	2	1	2		99	3		7	1	2		34
6	1	2	0.862155	0503	卷二	2007	96	7181515	7	18	15	15	718	2	4306	43	6	53	2	357	3	1		1		1		1	1		1		1	3		3	6	2	1	2		99	1		3	1	2		64
5	2	1	1.05174	0503	卷二	2007	96	7241823	7	24	18	23	724	1	4508	45	8	51	2	613	3	1		1		1		1	1		1		1	3		3	6	2	1	2		99	3		5	1	2		62
2	3	2	1.06562	0503	卷二	2007	96	7171718	7	17	17	18	717	2	4707	47	7	49	2	221	2	2		1		3		1	1		3		3	3		3	6	2	1	2		99	3		8	1	2		95
2	6	1	0.934537	0503	卷二	2007	96	7311820	7	31	18	20	731	2	4001	40	1	56	2	260	2	2		1		1		1	1		1		4	3		3	6	2	1	2		99	3		5	1	2		64
3	6	1	0.892094	0503	卷二	2007	96	7281130	7	28	11	30	728	2	4009	40	9	56	2	411	2	2		1		1		1	1		1		1	3		3	6	2	1	2		99	1		7	1	2		92
3	9	2	0.95483	0503	卷二	2007	96	7212005	7	21	20	5	721	1	5107	51	7	45	2	820	2	2		1		3		1	1		1		3	3		3	6	2	1	2		99	1		8	1	2		34
2	11	2	0.934537	0503	卷二	2007	96	7191550	7	19	15	50	719	2	4001	40	1	56	2	830	2	2		1		3		1	1		1		2	3		1	5	2	1	2		99	2		8	1	2		62
2	12	1	0.877219	0503	卷二	2007	96	7302145	7	30	21	45	730	1	3906	39	6	57	2	900	2	2		1		1		1	1		1		4	3		3	6	2	1	2		99	3		7	1	2		33
4	2	2	0.84766	0503	卷二	2007	96	7272035	7	27	20	35	727	2	3608	36	8	60	2	310	1	3		2		2		1	2		3		1	3		1	4	2	1	2		99	1		7	1	2		92
5	1	1	1.50856	0503	卷二	2007	96	7250802	7	25	8	2	725	1	5704	57	4	39	1	525	5	1		1		5		1	1		1		1	4		3	9	3	1	2		99	3		8	1	2		1
5	1	1	1.60713	0503	卷二	2007	96	7251037	7	25	10	37	725	2	5912	59	12	37	1	525	5	1		1		3		1	1		1		1	4		3	9	3	1	2		99	3		6	1	2		1
3	3	2	1.20109	0503	卷二	2007	96	7291120	7	29	11	20	729	1	6503	65	3	31	1	268	4	1		1		3		1	1		3		4	4		3	9	3	1	2		99	8		8	1	2		51
6	1	1	1.04145	0503	卷二	2007	96	7291915	7	29	19	15	729	1	5102	51	2	45	2	357	4	1		1		4		1	2		4		1	4		3	9	3	1	2		99	1		8	1	2		32
6	1	2	1.04145	0503	卷二	2007	96	8041153	8	4	11	53	804	1	5012	50	12	46	2	357	4	1		1		2		4	1		1		4	4		3	9	3	1	2		99	3		3	1	2		35
5	1	1	1.50856	0503	卷二	2007	96	7261108	7	26	11	8	726	1	5708	57	8	39	1	525	4	1		1		3		4	1		1		1	4		3	9	3	1	2		99	3		6	1	2		92
5	1	2	1.44191	0503	卷二	2007	96	7191251	7	19	12	51	719	2	5208	52	8	44	2	525	4	1		1		3		1	1		3		1	4		3	9	3	1	2		99	3		6	1	2		1
5	1	2	1.26455	0503	卷二	2007	96	7191117	7	19	11	17	719	2	4312	43	12	53	2	525	4	1		1		3		1	1		1		1	4		3	9	3	1	2		99	3		7	1	2		1
5	1	2	1.45131	0503	卷二	2007	96	7211916	7	21	19	16	721	1	7004	70	4	26	1	525	4	1		1		97		4	1		97		4	4		3	9	3	1	2		99	3		8	1	2		1
5	2	1	1.18699	0503	卷二	2007	96	7211645	7	21	16	45	721	1	4511	45	11	51	2	613	4	1		1		22	日據時代高中部	1	1		2		4	4		3	9	3	1	2		99	3		7	1	2		64
5	2	2	1.44191	0503	卷二	2007	96	7281958	7	28	19	58	728	2	5411	54	11	42	2	613	4	1		1		1		4	1		1		1	4		1	7	3	1	2		99	3		8	1	2		62
3	8	1	1.07761	0503	卷二	2007	96	7171950	7	17	19	50	717	1	4707	47	7	49	2	710	4	1		1		4		1	1		3		3	4		3	9	3	1	2		99	2		5	1	2		71
4	3	1	0.990488	0503	卷二	2007	96	7301945	7	30	19	45	730	1	2810	28	10	68	3	718	4	1		1		1		1	1		1		1	4		3	9	3	1	2		99	2		5	1	2		1
4	3	2	0.897988	0503	卷二	2007	96	7220945	7	22	9	45	722	1	3904	39	4	57	2	718	4	1		1		1		1	1		1		3	4		3	9	3	1	2		99	3		6	1	2		1
4	3	2	1.09084	0503	卷二	2007	96	7262000	7	26	20	0	726	2	5401	54	1	42	2	718	4	1		1		3		1	1		1		1	4		3	9	3	1	2		99	1		5	1	2		64
4	4	1	1.21584	0503	卷二	2007	96	7271734	7	27	17	34	727	2	6402	64	2	32	1	720	4	1		1		3		1	1		3		1	4		3	9	3	1	2		99	3		8	1	2		62
4	4	1	1.1697	0503	卷二	2007	96	7182111	7	18	21	11	718	2	6608	66	8	30	1	720	4	1		3		4		1	3		4		3	4		3	9	3	1	2		99	3		5	1	2		22
4	4	2	1.09084	0503	卷二	2007	96	7242010	7	24	20	10	724	2	5007	50	7	46	2	720	4	1		2		3		1	2		3		1	4		3	9	3	1	2		99	3		5	1	2		97
4	4	2	1.14127	0503	卷二	2007	96	7311820	7	31	18	20	731	1	6409	64	9	32	1	720	4	1		1		3		1	1		3		1	4		3	9	3	1	2		99	2		5	1	2		71
6	2	2	1.04145	0503	卷二	2007	96	7221232	7	22	12	32	722	1	4901	49	1	47	2	737	4	1		1		4		4	1		3		1	4		3	9	3	1	2		99	3		8	1	2		20
6	2	2	1.16078	0503	卷二	2007	96	7221040	7	22	10	40	722	1	6410	64	10	32	1	737	4	1		1		3		1	1		3		1	4		3	9	3	1	2		99	2		8	1	2		31
2	12	1	1.34045	0503	卷二	2007	96	7291210	7	29	12	10	729	2	6303	63	3	33	1	900	4	1		1		3		1	1		3		1	4		3	9	3	1	2		99	3		8	1	2		36
5	3	1	1.44191	0503	卷二	2007	96	7281800	7	28	18	0	728	2	5311	53	11	43	2	912	4	1		2		3		1	2		3		1	4		3	9	3	1	2		99	2		2	1	2		20
4	1	1	1.02394	0503	卷二	2007	96	7252005	7	25	20	5	725	1	5205	52	5	44	2	328	3	1		2		4		1	2		1		1	4		3	9	3	1	2		99	1		5	1	2		22
3	9	1	1.07761	0503	卷二	2007	96	7172125	7	17	21	25	717	1	4906	49	6	47	2	820	3	1		1		3		1	1		1		1	4		3	9	3	1	2		99	3		7	1	2		1
2	12	2	1.20264	0503	卷二	2007	96	7301435	7	30	14	35	730	2	4902	49	2	47	2	900	3	1		1		3		1	1		1		4	4		3	9	3	1	2		99	3		8	1	2		64
5	3	2	1.35347	0503	卷二	2007	96	7191945	7	19	19	45	719	1	5208	52	8	44	2	912	3	1		1		1		3	1		1		3	4		3	9	3	1	2		99	1		6	1	2		42
1	5	1	1.2173	0503	卷二	2007	96	7221920	7	22	19	20	722	1	6510	65	10	31	1	241	2	2		1		4		1	1		3		4	4		1	8	3	1	2		99	2		8	1	2		22
3	4	2	1.20109	0503	卷二	2007	96	8021713	8	2	17	13	802	1	5606	56	6	40	2	320	2	2		1		3		1	2		1		1	4		3	9	3	1	2		99	2		6	1	2		34
2	7	1	1.34045	0503	卷二	2007	96	7262125	7	26	21	25	726	2	6011	60	11	36	1	330	2	2		1		4		1	1		3		1	4		3	9	3	1	2		99	3		3	1	2		98
1	2	2	1.09215	0503	卷二	2007	96	8061005	8	6	10	5	806	1	5502	55	2	41	2	111	1	3		1		3		2	1		3		2	4		3	9	3	1	2		99	2		7	1	2		92
2	7	2	1.12888	0503	卷二	2007	96	7171915	7	17	19	15	717	1	5307	53	7	43	2	330	1	3		3		2		1	2		3		4	4		3	9	3	1	2		99	1		7	1	2		35
2	6	1	1.20264	0503	卷二	2007	96	8012010	8	1	20	10	801	2	4607	46	7	50	2	260	2	2		1		2		1	1		1		1	5		3	9	3	1	2		99	1		7	1	2		97
5	1	1	1.34947	0503	卷二	2007	96	7290712	7	29	7	12	729	1	5104	51	4	45	2	525	4	1		1		3		1	1		1		1	6		1	10	3	1	2		99	3		6	1	2		42
5	2	1	1.34947	0503	卷二	2007	96	7212000	7	21	20	0	721	1	5108	51	8	45	2	613	3	1		1		3		1	1		3		1	6		3	12	3	1	2		99	3		5	1	2		26
2	12	2	1.05159	0503	卷二	2007	96	8062000	8	6	20	0	806	2	4203	42	3	54	2	900	3	1		2		3		1	1		3		1	6		3	12	3	1	2		99	1		7	1	2		61
2	1	2	1.12555	0503	卷二	2007	96	7262138	7	26	21	38	726	1	5304	53	4	43	2	114	2	2		3		3		1	1		4		4	6		3	12	3	1	2		99	3		6	1	2		61
2	12	1	1.12555	0503	卷二	2007	96	7311220	7	31	12	20	731	1	5505	55	5	41	2	900	2	2		1		3		1	1		1		1	6		1	10	3	1	2		99	3		7	1	2		1
3	5	2	1.07443	0503	卷二	2007	96	8041910	8	4	19	10	804	1	5307	53	7	43	2	325	4	1		2		3		1	2		1		1	7		3	12	3	1	2		99	1		8	1	2		71
1	8	2	1.16007	0503	卷二	2007	96	7231950	7	23	19	50	723	2	5503	55	3	41	2	242	3	1		1		3		1	1		1		1	7		3	12	3	1	2		99	1		5	1	2		23
2	5	1	1.33649	0503	卷二	2007	96	8041425	8	4	14	25	804	2	5808	58	8	38	1	202	2	2		1		3		1	1		3		4	7		3	12	3	1	2		99	8		8	1	2		71
2	3	2	1.12555	0503	卷二	2007	96	7251300	7	25	13	0	725	1	4703	47	3	49	2	221	2	2		2		3		1	2		3		4	7		1	10	3	1	2		99	3		7	1	2		71
4	1	2	1.21225	0503	卷二	2007	96	7291700	7	29	17	0	729	2	6301	63	1	33	1	328	4	1		2		3		1	2		3		1	8		3	12	3	1	2		99	3		6	1	2		31
5	1	2	1.60238	0503	卷二	2007	96	7211058	7	21	10	58	721	2	5604	56	4	40	2	525	4	1		1		4		1	1		3		1	8		3	12	3	1	2		99	3		3	1	2		1
5	2	2	1.34947	0503	卷二	2007	96	7291300	7	29	13	0	729	1	5208	52	8	44	2	613	4	1		2		97		1	2		1		1	8		1	11	3	1	2		99	3		8	1	2		62
4	4	2	0.895332	0503	卷二	2007	96	7170900	7	17	9	0	717	1	4308	43	8	53	2	720	4	1		1		3		1	1		1		1	8		3	12	3	1	2		99	2		5	1	2		64
6	2	1	1.23297	0503	卷二	2007	96	7291545	7	29	15	45	729	2	6211	62	11	34	1	730	4	1		1		3		1	1		3		3	8		1	11	3	1	2		99	3		7	1	2		64
6	2	2	1.15735	0503	卷二	2007	96	7271645	7	27	16	45	727	1	6512	65	12	31	1	737	4	1		1		10		3	1		3		1	8		3	12	3	1	2		99	8		8	1	2		36
2	12	1	1.19909	0503	卷二	2007	96	7302027	7	30	20	27	730	2	5404	54	4	42	2	900	4	1		1		3		1	1		1		4	8		3	12	3	1	2		99	3		8	1	2		62
5	3	1	1.43765	0503	卷二	2007	96	7201845	7	20	18	45	720	2	5305	53	5	43	2	912	4	1		2		4		1	2		3		1	8		3	12	3	1	2		99	8		7	1	2		36
1	8	1	1.24393	0503	卷二	2007	96	7192015	7	19	20	15	719	2	6809	68	9	28	1	242	3	1		1		3		1	1		3		1	8		3	12	3	1	2		99	8		6	1	2		64
4	1	1	1.13789	0503	卷二	2007	96	7201840	7	20	18	40	720	1	5602	56	2	40	2	328	3	1		2		3		1	1		1		4	8		3	12	3	1	2		99	1		6	1	2		71
3	6	2	1.27579	0503	卷二	2007	96	8060940	8	6	9	40	806	2	5812	58	12	38	1	411	3	1		1		3		1	1		1		1	8		1	10	3	1	2		99	1		7	1	2		64
2	9	2	1.12555	0503	卷二	2007	96	7302155	7	30	21	55	730	1	4804	48	4	48	2	412	3	1		1		3		1	1		1		1	8		3	12	3	1	2		99	3		7	1	2		64
3	8	1	1.07443	0503	卷二	2007	96	7191915	7	19	19	15	719	1	4606	46	6	50	2	710	3	1		1		3		1	1		1		1	8		3	12	3	1	2		99	2		6	1	2		1
2	12	2	1.33649	0503	卷二	2007	96	8082037	8	8	20	37	808	2	5706	57	6	39	1	900	3	1		1		3		1	1		3		4	8		3	12	3	1	2		99	3		8	1	2		39
2	12	2	1.19909	0503	卷二	2007	96	8141820	8	14	18	20	814	2	5211	52	11	44	2	900	3	1		1		1		1	1		1		1	8		3	12	3	1	2		99	3		8	1	2		35
2	1	2	1.33649	0503	卷二	2007	96	8052110	8	5	21	10	805	2	5705	57	5	39	1	114	2	2		1		6		1	1		4		1	8		3	12	3	1	2		99	1		5	1	2		61
3	4	1	1.19754	0503	卷二	2007	96	8131413	8	13	14	13	813	1	5611	56	11	40	2	320	2	2		1		3		1	1		1		1	8		1	11	3	1	2		99	1		6	1	2		64
3	8	1	1.19754	0503	卷二	2007	96	7161900	7	16	19	0	716	1	5708	57	8	39	1	710	2	2		1		3		1	1		3		1	8		3	12	3	1	2		99	1		7	1	2		71
3	8	1	1.19754	0503	卷二	2007	96	7281905	7	28	19	5	728	1	6308	63	8	33	1	710	2	2		1		4		1	1		3		1	8		3	12	3	1	2		99	7		7	1	2		31
1	2	1	1.08892	0503	卷二	2007	96	8061245	8	6	12	45	806	1	4908	49	8	47	2	100	1	3		1		19		1	1		3		1	8		3	13	4	1	2		99	1		8	1	2		61
4	4	2	0.816678	0503	卷二	2007	96	7231927	7	23	19	27	723	1	4611	46	11	50	2	720	4	1		1		3		1	1		3		1	10		3	17	5	1	2		99	1		7	1	2		21
3	9	1	0.753764	0503	卷二	2007	96	7221809	7	22	18	9	722	1	4411	44	11	52	2	820	3	1		3		4		1	1		3		1	10		1	15	4	1	2		99	8		8	1	2		64
2	10	2	0.965466	0503	卷二	2007	96	7232041	7	23	20	41	723	1	6703	67	3	29	1	600	2	2		1		3		1	1		1		4	10		3	14	4	1	2		99	3		8	1	2		62
1	1	1	0.928	0503	卷二	2007	96	7261417	7	26	14	17	726	2	5304	53	4	43	2	110	1	3		3		6		1	1		4		2	10		3	14	4	1	2		99	7		2	1	2		93
5	1	1	1.23318	0503	卷二	2007	96	7250714	7	25	7	14	725	2	6704	67	4	29	1	525	4	1		1		3		1	1		3		1	11		3	14	4	1	2		99	3		6	1	2		64
6	2	2	0.986317	0503	卷二	2007	96	7220950	7	22	9	50	722	2	6306	63	6	33	1	737	4	1		1		11		1	1		6		4	11		3	14	4	1	2		99	3		6	1	2		97
5	3	1	1.00858	0503	卷二	2007	96	8011020	8	1	10	20	801	2	4506	45	6	51	2	912	4	1		2		4		1	2		4		1	11		2	13	4	1	2		99	3		3	1	2		82
5	4	1	1.20321	0503	卷二	2007	96	7291030	7	29	10	30	729	1	5603	56	3	40	2	981	3	1		1		8		1	1		3		1	11		3	14	4	1	2		99	3		8	1	2		62
2	10	2	0.95921	0503	卷二	2007	96	7201010	7	20	10	10	720	2	4712	47	12	49	2	600	3	1		1		4		1	1		3		4	18		3	14	4	1	2		99	3		8	1	2		64
1	2	1	0.871083	0503	卷二	2007	96	8012030	8	1	20	30	801	1	5408	54	8	42	2	100	1	3		1		3		1	1		1		1	18		3	16	4	1	2		99	1		8	1	2		52
1	2	2	0.928	0503	卷二	2007	96	7171350	7	17	13	50	717	2	5007	50	7	46	2	116	2	2		1		3		1	1		1		4	19		3	18	5	1	2		99	1		5	1	2		90
2	1	1	1.06912	0503	卷二	2007	96	7281356	7	28	13	56	728	2	5612	56	12	40	2	114	2	2		1		19		1	1		3		1	19		3	16	4	1	2		99	3		7	1	2		81
2	7	2	0.789626	0503	卷二	2007	96	8051353	8	5	13	53	805	1	4407	44	7	52	2	330	2	2		3		8		1	1		6		1	19		3	17	5	1	2		99	8		8	1	2		84
2	10	1	1.00355	0503	卷二	2007	96	7261040	7	26	10	40	726	1	5903	59	3	37	1	600	2	2		1		3		1	1		6		1	19		3	16	4	1	2		99	3		6	1	2		85
3	8	2	1.02057	0503	卷二	2007	96	7221655	7	22	16	55	722	2	5611	56	11	40	2	710	3	1		1		8		1	1		3		3	20		3	19	5	1	2		99	8		7	1	2		93
1	7	1	1.1711	0503	卷二	2007	96	7182020	7	18	20	20	718	1	7204	72	4	24	1	234	2	2		1		4		1	1		3		3	4		3	9	3	5	2		1	2		7	1	2		26
4	3	1	0.795671	0503	卷二	2007	96	7311910	7	31	19	10	731	1	3807	38	7	58	2	718	4	1		1		97		1	1		1		1	3		3	6	2	5	1		0	2		7	1	2		34
1	10	1	0.90413	0503	卷二	2007	96	7230940	7	23	9	40	723	2	4304	43	4	53	2	803	1	3		1		1		1	1		1		4	3		3	6	2	5	1		0	3		8	1	2		64
5	2	2	1.45131	0503	卷二	2007	96	7281736	7	28	17	36	728	1	6602	66	2	30	1	831	4	1		1		3		1	1		1		1	4		3	9	3	5	1		0	3		8	1	2		34
2	12	1	1.21049	0503	卷二	2007	96	7311920	7	31	19	20	731	1	6805	68	5	28	1	900	4	1		2		4		4	1		1		4	4		3	9	3	5	1		0	3		7	1	2		59
5	3	1	1.35347	0503	卷二	2007	96	8051750	8	5	17	50	805	1	4901	49	1	47	2	912	4	1		2		4		1	2		3		1	4		3	9	3	5	1		0	2		6	1	2		39
3	6	2	1.20109	0503	卷二	2007	96	7302025	7	30	20	25	730	1	6507	65	7	31	1	411	2	2		1		3		1	1		3		1	4		3	9	3	5	1		0	3		7	1	2		59
2	10	2	1.21049	0503	卷二	2007	96	8012035	8	1	20	35	801	1	6911	69	11	27	1	600	2	2		1		3		1	1		3		4	4		3	9	3	5	1		0	3		8	1	2		61
4	3	1	1.1697	0503	卷二	2007	96	8032025	8	3	20	25	803	2	6606	66	6	30	1	710	2	2		1		3		1	1		3		1	4		3	9	3	5	1		0	3		7	1	2		62
1	4	2	1.09215	0503	卷二	2007	96	8022040	8	2	20	40	802	1	5201	52	1	44	2	220	1	3		1		3		1	1		1		4	4		3	9	3	5	1		0	2		7	1	2		26
3	5	2	1.19754	0503	卷二	2007	96	8051630	8	5	16	30	805	1	6212	62	12	34	1	325	3	1		1		3		1	1		3		1	6		3	12	3	5	1		0	2		8	1	2		33
2	5	1	1.28577	0503	卷二	2007	96	8041517	8	4	15	17	804	2	6911	69	11	27	1	202	3	1		3		3		1	1		4		1	7		3	12	3	5	1		0	3		3	1	2		62
2	12	1	1.20691	0503	卷二	2007	96	8012005	8	1	20	5	801	1	6903	69	3	27	1	900	2	2		1		3		1	1		4		1	7		3	12	3	5	1		0	3		7	1	2		37
1	7	1	1.2137	0503	卷二	2007	96	8011941	8	1	19	41	801	1	6412	64	12	32	1	234	1	3		1		8		4	1		3		1	7		3	12	3	5	1		0	7		1	1	2		61
3	9	2	1.07443	0503	卷二	2007	96	7202125	7	20	21	25	720	1	4705	47	5	49	2	828	4	1		1		3		1	1		1		1	8		3	12	3	5	1		0	2		5	1	2		81
5	3	1	1.44702	0503	卷二	2007	96	7281705	7	28	17	5	728	1	6806	68	6	28	1	912	4	1		2		8		1	2		4		4	8		3	12	3	5	1		0	3		7	1	2		92
2	10	2	1.28577	0503	卷二	2007	96	7251832	7	25	18	32	725	2	7012	70	12	26	1	600	3	1		1		3		1	1		4		4	8		3	12	3	5	1		0	1		8	1	2		36
3	8	1	1.22737	0503	卷二	2007	96	7251955	7	25	19	55	725	2	7009	70	9	26	1	710	3	1		1		4		1	1		3		1	8		3	12	3	5	1		0	8		8	1	2		61
6	2	2	1.11343	0503	卷二	2007	96	7221120	7	22	11	20	722	1	6908	69	8	27	1	737	3	1		1		4		3	1		1		2	8		3	12	3	5	1		0	8		8	1	2		36
3	9	2	1.22737	0503	卷二	2007	96	7201930	7	20	19	30	720	2	7502	75	2	21	1	820	3	1		1		8		1	1		4		3	8		3	12	3	5	1		0	1		6	1	2		37
3	4	1	1.22737	0503	卷二	2007	96	7212050	7	21	20	50	721	2	7402	74	2	22	1	320	2	2		2		4		1	2		6		1	8		3	12	3	5	1		0	8		4	1	2		36
3	4	2	1.19754	0503	卷二	2007	96	7241120	7	24	11	20	724	1	5611	56	11	40	2	320	2	2		3		11		1	2		3		1	8		3	12	3	5	1		0	8		8	1	2		62
3	8	1	1.22737	0503	卷二	2007	96	7211730	7	21	17	30	721	2	7604	76	4	20	1	710	2	2		1		4		1	1		4		1	8		3	12	3	5	1		0	2		8	1	2		39
4	4	1	1.16624	0503	卷二	2007	96	7251835	7	25	18	35	725	2	7306	73	6	23	1	720	2	2		1		3		1	1		4		1	8		3	12	3	5	1		0	3		6	1	2		36
3	10	2	1.1521	0503	卷二	2007	96	8041620	8	4	16	20	804	1	6909	69	9	27	1	812	2	2		1		4		1	1		4		1	8		3	12	3	5	1		0	8		7	1	2		23
2	10	1	1.28577	0503	卷二	2007	96	7171115	7	17	11	15	717	2	7702	77	2	19	1	600	1	3		1		4		1	1		4		3	8		3	12	3	5	1		0	8		8	1	2		98
1	11	2	1.24393	0503	卷二	2007	96	8061650	8	6	16	50	806	2	6907	69	7	27	1	807	1	3		97		4		1	1		3		1	8		3	12	3	5	1		0	8		7	1	2		35
2	6	1	1.02855	0503	卷二	2007	96	7241940	7	24	19	40	724	2	7406	74	6	22	1	260	1	3		3		3		4	3		19		1	11		3	14	4	5	1		0	1		8	1	2		90
2	1	1	1.02855	0503	卷二	2007	96	7231346	7	23	13	46	723	2	7208	72	8	24	1	114	2	2		1		6		97	3		8		1	18		3	16	4	5	1		0	3		8	1	2		84
1	8	1	0.934052	0503	卷二	2007	96	7202116	7	20	21	16	720	1	6701	67	1	29	1	242	2	2		1		3		3	1		3		3	19		1	17	5	5	1		0	8		8	1	2		31
4	4	1	0.816678	0503	卷二	2007	96	7290930	7	29	9	30	729	1	5407	54	7	42	2	103	2	2		1		3		1	1		3		1	19		3	16	4	5	1		0	3		7	1	2		62
4	2	1	0.875714	0503	卷二	2007	96	7281052	7	28	10	52	728	1	7110	71	10	25	1	111	1	3		2		8		1	1		3		1	19		3	16	4	5	1		0	8		7	1	2		90
5	2	1	1.50856	0503	卷二	2007	96	7281056	7	28	10	56	728	1	6505	65	5	31	1	613	3	1		1		3		1	1		3		1	4		3	9	3	4	1		0	3		8	1	2		31
3	9	1	1.14803	0503	卷二	2007	96	7260902	7	26	9	2	726	2	5205	52	5	44	2	820	3	1		1		3		1	1		22	日本教育	3	4		1	7	3	4	1		0	1		3	1	2		64
3	9	1	1.14463	0503	卷二	2007	96	7191620	7	19	16	20	719	2	5211	52	11	44	2	820	3	1		1		1		1	1		3		1	8		3	12	3	4	1		0	3		8	1	2		98
3	4	2	1.00681	0503	卷二	2007	96	8091738	8	9	17	38	809	2	4509	45	9	51	2	320	3	1		2		3		1	2		1		1	4		3	9	3	3	1		0	3		3	1	2		34
2	1	2	1.20264	0503	卷二	2007	96	7311738	7	31	17	38	731	2	5105	51	5	45	2	114	2	2		3		8		1	1		3		1	4		3	9	3	3	1		0	1		5	1	2		61
1	4	2	1.09215	0503	卷二	2007	96	7211450	7	21	14	50	721	1	5411	54	11	42	2	220	1	3		1		97		1	1		1		4	4		3	9	3	3	1		0	3		5	1	2		71
1	8	2	1.08892	0503	卷二	2007	96	7252010	7	25	20	10	725	1	5105	51	5	45	2	242	2	2		3		6		1	1		3		4	8		3	12	3	3	1		0	8		8	1	2		22
3	4	1	1.19754	0503	卷二	2007	96	7291520	7	29	15	20	729	1	6009	60	9	36	1	320	2	2		3		14		1	3		3		3	8		3	12	3	3	1		0	8		8	1	2		37
5	1	2	0.420967	0503	卷二	2007	96	7171757	7	17	17	57	717	2	3101	31	1	65	3	525	5	1		1		97		97	1		1		1	1		99	99	1	2	1		0	3		6	1	2		1
5	1	1	0.420967	0503	卷二	2007	96	7241547	7	24	15	47	724	2	2902	29	2	67	3	525	4	1		1		1		1	1		1		1	1		99	99	1	2	1		0	3		7	1	2		1
4	4	2	0.288731	0503	卷二	2007	96	7211143	7	21	11	43	721	2	4208	42	8	54	2	720	4	1		1		1		1	1		1		1	1		99	99	1	2	1		0	3		1	1	2		97
3	9	1	0.335167	0503	卷二	2007	96	7192100	7	19	21	0	719	2	2312	23	12	73	3	820	2	2		1		1		1	1		1		1	1		99	99	1	2	1		0	3		7	1	2		1
3	3	2	0.923637	0503	卷二	2007	96	7170700	7	17	7	0	717	1	2103	21	3	75	3	268	4	1		1		1		1	1		1		4	3		3	6	2	2	1		0	3		3	1	2		1
5	2	2	1.16008	0503	卷二	2007	96	7291018	7	29	10	18	729	1	2911	29	11	67	3	613	4	1		1		1		1	1		1		1	3		3	6	2	2	1		0	3		8	1	2		1
4	4	2	0.877632	0503	卷二	2007	96	7191020	7	19	10	20	719	1	2903	29	3	67	3	720	4	1		1		1		1	1		1		1	3		3	6	2	2	1		0	3		5	1	2		1
3	9	2	1.01722	0503	卷二	2007	96	7201102	7	20	11	2	720	2	4707	47	7	49	2	820	4	1		1		3		1	1		1		1	3		3	6	2	2	1		0	3		5	1	2		64
5	3	2	1.27762	0503	卷二	2007	96	7241150	7	24	11	50	724	2	5010	50	10	46	2	912	3	1		4		2		1	4		2		2	3		3	6	2	2	1		0	7		2	1	2		96
2	5	1	1.20264	0503	卷二	2007	96	7241720	7	24	17	20	724	2	4612	46	12	50	2	202	3	1		1		3		3	1		1		4	4		3	9	3	2	1		0	8		8	1	2		98
2	6	2	1.20264	0503	卷二	2007	96	7311400	7	31	14	0	731	2	4712	47	12	49	2	260	3	1		1		3		1	1		1		4	4		3	9	3	2	1		0	3		8	1	2		64
4	4	1	1.02091	0503	卷二	2007	96	7171109	7	17	11	9	717	1	4709	47	9	49	2	720	4	1		1		3		1	1		3		1	8		3	12	3	2	1		0	3		8	1	2		22
3	1	1	0.983987	0503	卷二	2007	96	7211150	7	21	11	50	721	2	1204	12	4	84	3	206	3	1		1		3		1	1		2		4	3		3	6	2	2	1		0	1		7	9	1		999
1	7	1	1.12217	0503	卷二	2007	96	7271852	7	27	18	52	727	2	3111	31	11	65	3	234	3	1		1		3		1	2		3		1	6		1	11	3	1	2		99	7		7	8	1		999
3	3	2	1.27579	0503	卷二	2007	96	7211435	7	21	14	35	721	2	5712	57	12	39	1	268	4	1		3		1		1	1		1		4	8		3	12	3	1	2		99	8		8	8	1		999
3	5	2	1.14463	0503	卷二	2007	96	7242000	7	24	20	0	724	2	4710	47	10	49	2	325	4	1		1		3		1	1		3		1	8		1	11	3	1	2		99	1		7	8	1		999
2	1	2	0.84122	0503	卷二	2007	96	7311617	7	31	16	17	731	2	4009	40	9	56	2	114	1	3		3		3		1	3		4		4	11		3	11	3	1	2		99	7		2	8	1		999
1	4	2	0.995083	0503	卷二	2007	96	7211405	7	21	14	5	721	2	7209	72	9	24	1	220	3	1		1		17		1	1		8		1	19		2	18	5	5	1		0	1		7	6	1		999
2	7	2	1.25824	0503	卷二	2007	96	7191537	7	19	15	37	719	1	5602	56	2	40	2	330	1	3		1		3		1	1		1		4	4		3	9	3	5	1		0	3		5	5	1		999
4	2	2	1.13789	0503	卷二	2007	96	7191240	7	19	12	40	719	1	6006	60	6	36	1	310	4	1		2		8		1	2		3		4	7		3	12	3	5	1		0	3		8	5	1		999
5	2	2	0.420967	0503	卷二	2007	96	7291329	7	29	13	29	729	2	3212	32	12	64	2	613	4	1		1		97		1	1		1		1	1		99	99	1	2	1		0	3		7	4	2		1
3	3	1	0.923637	0503	卷二	2007	96	7222014	7	22	20	14	722	1	3102	31	2	65	3	268	4	1		1		3		1	1		3		1	3		3	6	2	1	2		99	8		5	1	2		20
2	12	1	0.967581	0503	卷二	2007	96	8012050	8	1	20	50	801	1	3207	32	7	64	2	900	4	1		1		1		1	1		1		1	3		3	6	2	1	2		99	3		7	1	2		64
3	3	2	1.07761	0503	卷二	2007	96	7162130	7	16	21	30	716	1	5008	50	8	46	2	268	4	1		1		3		1	1		3		4	4		3	9	3	1	2		99	3		4	1	2		99
3	1	1	1.23101	0503	卷二	2007	96	7261905	7	26	19	5	726	2	7212	72	12	24	1	206	3	1		1		4		1	1		3		1	4		3	9	3	1	2		99	3		5	1	2		98
2	4	1	1.21049	0503	卷二	2007	96	7201950	7	20	19	50	720	1	6612	66	12	30	1	236	3	1		3		1		1	3		1		3	4		1	10	3	1	2		99	7		5	1	2		36
5	4	1	1.20321	0503	卷二	2007	96	7211620	7	21	16	20	721	1	5911	59	11	37	1	981	3	1		2		6		1	2		4		1	19		3	16	4	1	2		99	3		8	1	2		62
1	5	2	1.16764	0503	卷二	2007	96	7311905	7	31	19	5	731	1	6804	68	4	28	1	241	1	3		1		6		1	1		4		1	7		3	14	4	5	1		0	8		8	1	2		34
3	1	1	1.19754	0503	卷二	2007	96	7281727	7	28	17	27	728	1	6104	61	4	35	1	206	3	1		3		3		1	1		3		1	8		3	12	3	5	1		0	3		8	1	2		52
3	9	1	1.1521	0503	卷二	2007	96	7261930	7	26	19	30	726	1	6905	69	5	27	1	820	3	1		1		8		1	1		8		1	8		3	12	3	5	1		0	3		8	1	2		34
4	3	1	1.02394	0503	卷二	2007	96	7211230	7	21	12	30	721	1	4902	49	2	47	2	718	4	1		1		3		1	1		1		1	4		3	9	3	3	1		0	1		6	1	2		34
3	5	2	0.837379	0503	卷二	2007	96	7221145	7	22	11	45	722	1	4102	41	2	55	2	325	4	1		3		2		1	2		3		3	3		3	6	2	2	1		0	3		8	1	2		72
2	12	1	1.28577	0503	卷二	2007	96	7252010	7	25	20	10	725	2	7203	72	3	24	1	900	4	1		1		4		1	1		4		1	8		3	12	3	5	1		0	3		7	5	1		999
1	3	1	1.02039	0503	卷二	2007	96	7181303	7	18	13	3	718	2	3904	39	4	57	2	108	1	3		1		4		1	1		3		4	4		3	9	3	4	1		0	1		1	5	1		999
5	1	2	1.43765	0503	卷二	2007	96	7261405	7	26	14	5	726	2	5406	54	6	42	2	525	3	1		1		6		1	1		3		1	8		3	12	3	1	2		99	3		8	2	2		36
2	10	1	1.20264	0503	卷二	2007	96	7171005	7	17	10	5	717	2	5201	52	1	44	2	600	1	3		1		1		1	1		1		1	4		3	9	3	1	2		99	3		8	1	2		92
4	2	1	1.08762	0503	卷二	2007	96	7161140	7	16	11	40	716	2	4710	47	10	49	2	310	3	1		1		7		1	2		3		1	8		3	13	4	1	2		99	1		7	1	2		95
3	5	2	0.859487	0503	卷二	2007	96	7291840	7	29	18	40	729	1	5010	50	10	46	2	325	3	1		2		3		1	2		1		4	11		3	14	4	1	2		99	1		8	1	2		1
3	7	1	1.02057	0503	卷二	2007	96	8021730	8	2	17	30	802	2	6004	60	4	36	1	420	2	2		1		3		1	1		3		1	19		3	16	4	1	2		99	8		8	1	2		93
4	3	2	0.318473	0503	卷二	2007	96	7200845	7	20	8	45	720	2	2107	21	7	75	3	718	4	1		1		1		1	1		1		1	1		99	99	1	1	2		99	3		7	9	1		999
4	2	2	0.318473	0503	卷二	2007	96	7201515	7	20	15	15	720	2	1701	17	1	79	3	310	3	1		2		1		1	2		1		4	1		99	99	1	1	2		99	3		6	9	1		999
2	7	1	0.967581	0503	卷二	2007	96	7242120	7	24	21	20	724	1	1810	18	10	78	3	330	2	2		2		1		1	1		1		1	3		3	6	2	1	2		99	6		2	9	1		999
5	3	2	1.35347	0503	卷二	2007	96	7231710	7	23	17	10	723	1	5206	52	6	44	2	912	4	1		1		3		1	1		1		3	4		3	9	3	1	2		99	2		8	9	1		999
3	3	2	0.335167	0503	卷二	2007	96	7201645	7	20	16	45	720	2	2212	22	12	74	3	268	4	1		1		1		1	1		1		4	1		99	99	1	4	1		0	3		8	9	1		999
3	1	1	0.335167	0503	卷二	2007	96	7261755	7	26	17	55	726	2	1404	14	4	82	3	206	2	2		1		2		1	2		1		4	1		99	99	1	2	1		0	3		8	9	1		999
5	2	1	1.12046	0503	卷二	2007	96	7182030	7	18	20	30	718	2	3802	38	2	58	2	613	2	2		1		1		1	1		1		1	3		3	6	2	1	2		99	3		7	8	1		999
2	2	1	1.00666	0503	卷二	2007	96	8031820	8	3	18	20	803	2	3512	35	12	61	2	231	2	2		2		1		1	1		1		4	22	唸小學補校不滿一學期	1	1	2	1	2		99	2		7	8	1		999
4	3	1	0.934977	0503	卷二	2007	96	8011735	8	1	17	35	801	2	3411	34	11	62	2	718	4	1		1		1		1	1		3		1	3		3	6	2	2	1		0	1		5	8	1		999
3	9	1	0.31461	0503	卷二	2007	96	7191735	7	19	17	35	719	1	3005	30	5	66	3	820	3	1		1		1		1	1		1		1	1		99	99	1	1	2		99	3		7	7	1		51
3	3	1	0.923637	0503	卷二	2007	96	7271610	7	27	16	10	727	1	2602	26	2	70	3	268	4	1		1		1		1	1		1		1	3		3	6	2	1	2		99	8		8	7	1		51
2	4	2	1.28577	0503	卷二	2007	96	7232110	7	23	21	10	723	2	7710	77	10	19	1	236	2	2		1		4		1	1		8		1	7		3	12	3	5	1		0	8		8	6	1		999
4	4	2	0.318473	0503	卷二	2007	96	7170948	7	17	9	48	717	2	2603	26	3	70	3	720	4	1		1		1		1	1		1		1	1		99	99	1	1	2		99	1		5	4	2		1
1	8	1	1.02039	0503	卷二	2007	96	7210935	7	21	9	35	721	2	4401	44	1	52	2	242	2	2		1		1		1	1		1		3	4		1	8	3	1	2		99	1		6	4	2		34
5	1	2	1.23318	0503	卷二	2007	96	7210745	7	21	7	45	721	2	6803	68	3	28	1	220	1	3		2		4		1	1		3		1	19		3	16	4	5	1		0	7		2	2	2		93
2	12	1	1.05159	0503	卷二	2007	96	8121418	8	12	14	18	812	2	4312	43	12	53	2	944	4	1		1		3		1	1		3		1	8		3	12	3	3	1		0	3		5	2	2		96
2	4	1	0.2988	0503	卷二	2007	96	7221120	7	22	11	20	722	1	4205	42	5	54	2	236	4	1		6	馬祖人	1		1	6	馬祖人	1		1	1		99	99	1	1	2		99	3		8	1	2		59
3	3	1	0.837379	0503	卷二	2007	96	7170827	7	17	8	27	717	1	4001	40	1	56	2	268	4	1		1		3		1	1		1		1	3		3	6	2	1	2		99	8		6	1	2		1
3	5	2	1.13378	0503	卷二	2007	96	8032110	8	3	21	10	803	2	6106	61	6	35	1	325	4	1		5		1		1	5		3		4	3		3	6	2	1	2		99	1		8	1	2		36
1	5	1	0.848677	0503	卷二	2007	96	7302000	7	30	20	0	730	1	4104	41	4	55	2	241	2	2		1		97		1	1		1		1	3		1	6	2	1	2		99	4		7	1	2		92
4	1	2	0.897988	0503	卷二	2007	96	7291753	7	29	17	53	729	1	3611	36	11	60	2	328	4	1		2		3		1	2		1		1	4		3	9	3	1	2		99	3		5	1	2		1
6	1	1	1.1095	0503	卷二	2007	96	7202030	7	20	20	30	720	2	4802	48	2	48	2	358	4	1		1		1		1	1		1		1	4		3	9	3	1	2		99	1		5	1	2		62
3	1	2	0.945059	0503	卷二	2007	96	7171505	7	17	15	5	717	1	4106	41	6	55	2	206	3	1		1		1		1	1		1		3	4		1	7	3	1	2		99	3		3	1	2		36
3	6	2	1.23101	0503	卷二	2007	96	7211127	7	21	11	27	721	2	7211	72	11	24	1	411	3	1		1		4		1	1		3		1	4		3	9	3	1	2		99	4		7	1	2		62
2	12	2	0.990023	0503	卷二	2007	96	8191010	8	19	10	10	819	1	4503	45	3	51	2	900	3	1		1		1		1	1		1		4	4		3	9	3	1	2		99	3		5	1	2		71
2	2	1	1.25452	0503	卷二	2007	96	7301900	7	30	19	0	730	1	5601	56	1	40	2	231	2	2		1		3		3	1		3		1	6		3	12	3	1	2		99	3		5	1	2		71
3	10	2	1.19754	0503	卷二	2007	96	7181858	7	18	18	58	718	1	6509	65	9	31	1	812	2	2		1		4		1	1		7		1	6		3	12	3	1	2		99	3		6	1	2		62
3	5	2	1.22737	0503	卷二	2007	96	7251925	7	25	19	25	725	2	7006	70	6	26	1	325	2	2		3		7		1	2		7		1	7		3	12	3	1	2		99	1		8	1	2		36
2	3	2	1.12555	0503	卷二	2007	96	7192020	7	19	20	20	719	1	5101	51	1	45	2	221	2	2		1		3		1	1		3		1	8		3	12	3	1	2		99	7		7	1	2		51
2	2	1	1.20691	0503	卷二	2007	96	8021804	8	2	18	4	802	1	6805	68	5	28	1	231	2	2		2		4		1	2		3		1	8		3	13	4	1	2		99	3		7	1	2		84
1	2	1	0.928	0503	卷二	2007	96	8082003	8	8	20	3	808	2	5102	51	2	45	2	100	1	3		1		10		1	1		8		1	19		3	16	4	1	2		99	8		8	1	2		81
2	8	2	0.95921	0503	卷二	2007	96	7211440	7	21	14	40	721	2	5507	55	7	41	2	408	1	3		1		4		1	1		3		3	10		3	14	4	5	1		0	8		7	1	2		82
2	12	2	1.20264	0503	卷二	2007	96	8031115	8	3	11	15	803	2	5207	52	7	44	2	900	2	2		1		3		1	1		2		1	4		3	9	3	2	1		0	3		7	1	2		62
2	1	2	0.934537	0503	卷二	2007	96	7212000	7	21	20	0	721	2	4107	41	7	55	2	114	2	2		1		3		1	2		3		4	3		3	6	2	1	2		99	3		8	8	1		999
2	12	1	0.934537	0503	卷二	2007	96	7162005	7	16	20	5	716	2	4205	42	5	54	2	900	2	2		1		1		3	1		1		3	3		3	6	2	1	2		99	3		7	4	2		1
3	3	1	0.945059	0503	卷二	2007	96	7221615	7	22	16	15	722	1	4510	45	10	51	2	268	4	1		1		1		1	1		1		4	4		3	9	3	1	2		99	8		8	1	2		34
2	9	1	1.25452	0503	卷二	2007	96	7192100	7	19	21	0	719	1	5611	56	11	40	2	412	2	2		1		3		1	1		3		4	8		1	15	4	1	2		99	3		5	1	2		35
2	2	1	0.934537	0503	卷二	2007	96	7261150	7	26	11	50	726	2	4005	40	5	56	2	231	2	2		2		1		1	2		1		4	3		3	6	2	3	1		0	2		5	1	2		98
4	3	2	1.14127	0503	卷二	2007	96	7201215	7	20	12	15	720	1	6304	63	4	33	1	718	4	1		1		3		1	1		1		3	4		3	9	3	3	1		0	3		7	1	2		64
6	1	2	0.323919	0503	卷二	2007	96	8021510	8	2	15	10	802	2	1801	18	1	78	3	357	4	1		1		1		1	1		1		1	1		99	99	1	1	2		99	3		3	9	1		999
6	1	2	0.304052	0503	卷二	2007	96	7280950	7	28	9	50	728	1	2606	26	6	70	3	357	4	1		2		1		1	2		1		1	1		99	99	1	1	2		99	3		3	9	1		999
4	3	2	0.318473	0503	卷二	2007	96	7200940	7	20	9	40	720	2	2909	29	9	67	3	718	4	1		1		1		1	1		1		3	1		99	99	1	1	2		99	3		5	9	1		999
1	10	1	0.997263	0503	卷二	2007	96	7231901	7	23	19	1	723	2	2010	20	10	76	3	803	1	3		1		1		1	1		1		4	3		3	6	2	1	2		99	2		7	9	1		999
1	8	1	0.318855	0503	卷二	2007	96	7221455	7	22	14	55	722	1	1505	15	5	81	3	242	3	1		2		1		1	2		1		1	1		99	99	1	3	1		0	1		5	9	1		999
1	7	2	0.339689	0503	卷二	2007	96	8012110	8	1	21	10	801	2	2103	21	3	75	3	234	1	3		1		1		1	1		1		1	1		99	99	1	2	1		0	7		2	9	1		999
1	6	1	1.05647	0503	卷二	2007	96	7221350	7	22	13	50	722	1	1302	13	2	83	3	235	2	2		3		3		1	3		1		4	4		3	9	3	2	1		0	8		8	9	1		999
6	1	1	0.293669	0503	卷二	2007	96	8291035	8	29	10	35	829	2	4307	43	7	53	2	357	3	1		1		1		1	1		1		4	1		99	99	1	1	2		99	3		3	8	1		999
2	10	2	0.318323	0503	卷二	2007	96	7211730	7	21	17	30	721	2	3907	39	7	57	2	600	3	1		1		3		1	1		1		1	1		99	99	1	1	2		99	3		7	8	1		999
1	10	1	0.339689	0503	卷二	2007	96	7221632	7	22	16	32	722	2	2411	24	11	72	3	803	1	3		1		1		1	1		1		4	1		99	99	1	1	2		99	1		7	8	1		999
6	1	2	0.950965	0503	卷二	2007	96	8041318	8	4	13	18	804	2	3501	35	1	61	2	357	5	1		1		3		1	1		1		1	3		3	6	2	1	2		99	1		1	8	1		999
1	6	2	0.90413	0503	卷二	2007	96	7262038	7	26	20	38	726	2	4112	41	12	55	2	235	3	1		1		22	日據時代小學	1	1		1		1	3		3	6	2	1	2		99	1		3	8	1		999
6	1	2	1.1095	0503	卷二	2007	96	7231300	7	23	13	0	723	2	5004	50	4	46	2	357	4	1		1		1		1	1		1		1	4		3	9	3	1	2		99	3		3	8	1		999
2	10	2	1.20264	0503	卷二	2007	96	7231610	7	23	16	10	723	2	5403	54	3	42	2	600	3	1		1		3		1	1		3		1	4		3	9	3	1	2		99	3		7	8	1		999
3	3	2	1.27579	0503	卷二	2007	96	7172115	7	17	21	15	717	2	6303	63	3	33	1	268	4	1		6	柬埔寨華僑	6		1	6	柬埔寨華僑	6		1	6		3	11	3	1	2		99	2		8	8	1		999
3	10	2	0.915646	0503	卷二	2007	96	7261344	7	26	13	44	726	2	5403	54	3	42	2	812	2	2		1		1		1	1		1		4	11		3	14	4	1	2		99	3		7	8	1		999
1	10	1	0.973904	0503	卷二	2007	96	7231102	7	23	11	2	723	2	2609	26	9	70	3	803	1	3		3		2		1	1		1		4	22	日本教育	1	3	2	1	2		99	1		7	8	1		999
3	3	1	0.892094	0503	卷二	2007	96	7271640	7	27	16	40	727	2	4303	43	3	53	2	268	4	1		1		3		1	1		1		1	3		3	6	2	3	1		0	1		7	8	1		999
1	10	1	0.339689	0503	卷二	2007	96	7221551	7	22	15	51	722	2	1710	17	10	79	3	803	1	3		1		1		1	1		1		4	1		99	99	1	2	1		0	3		7	8	1		999
2	5	1	0.967581	0503	卷二	2007	96	7261730	7	26	17	30	726	1	2602	26	2	70	3	202	1	3		1		22	日本教育	1	1		1		4	3		3	6	2	1	2		99	1		8	7	1		71
1	3	2	1.08892	0503	卷二	2007	96	7311920	7	31	19	20	731	1	4802	48	2	48	2	108	1	3		1		3		1	1		3		1	6		3	12	3	5	1		0	1		7	7	1		26
2	10	1	1.02855	0503	卷二	2007	96	7211345	7	21	13	45	721	2	7405	74	5	22	1	600	3	1		1		97		1	1		4		1	19		2	15	4	5	1		0	8		7	6	1		999
2	2	2	1.02855	0503	卷二	2007	96	7181450	7	18	14	50	718	2	7501	75	1	21	1	231	2	2		3		17		1	3		6		1	19		2	15	4	5	1		0	8		7	6	1		999
2	11	1	0.965466	0503	卷二	2007	96	7222020	7	22	20	20	722	1	7110	71	10	25	1	813	2	2		2		14		2	1		8		3	19		2	19	5	5	1		0	8		8	6	1		999
6	1	2	0.304052	0503	卷二	2007	96	8031705	8	3	17	5	803	1	2508	25	8	71	3	357	3	1		2		1		1	2		1		1	1		99	99	1	1	2		99	3		1	5	1		999
3	10	1	0.335167	0503	卷二	2007	96	7172145	7	17	21	45	717	2	2203	22	3	74	3	812	2	2		1		97		97	1		97		97	1		99	99	1	1	2		99	2		8	5	1		999
1	8	2	1.03094	0503	卷二	2007	96	7252140	7	25	21	40	725	2	4808	48	8	48	2	242	3	1		1		1		1	1		1		4	3		3	6	2	1	2		99	3		8	5	1		999
2	11	1	1.18772	0503	卷二	2007	96	7211030	7	21	10	30	721	2	5610	56	10	40	2	830	2	2		1		3		1	1		1		1	3		3	6	2	1	2		99	8		7	5	1		999
1	9	2	0.848677	0503	卷二	2007	96	7292100	7	29	21	0	729	1	3601	36	1	60	2	403	1	3		1		3		1	1		3		4	3		3	6	2	1	2		99	3		8	5	1		999
3	3	2	1.07761	0503	卷二	2007	96	7211745	7	21	17	45	721	1	5502	55	2	41	2	268	4	1		1		1		1	1		1		4	4		3	9	3	1	2		99	2		8	5	1		999
3	6	1	1.14803	0503	卷二	2007	96	7241130	7	24	11	30	724	2	5504	55	4	41	2	411	2	2		1		2		1	1		3		3	4		3	9	3	1	2		99	1		7	5	1		999
1	10	1	1.01737	0503	卷二	2007	96	7231513	7	23	15	13	723	2	4511	45	11	51	2	803	1	3		1		1		1	1		1		4	6		3	12	3	1	2		99	1		5	5	1		999
1	7	2	1.01737	0503	卷二	2007	96	7172102	7	17	21	2	717	2	4410	44	10	52	2	234	2	2		3		3		1	3		2		4	8		3	12	3	1	2		99	8		7	5	1		999
2	4	2	1.28958	0503	卷二	2007	96	7192110	7	19	21	10	719	2	7505	75	5	21	1	236	3	1		1		4		1	1		3		1	4		3	9	3	5	1		0	8		8	5	1		999
4	3	2	1.16624	0503	卷二	2007	96	7181905	7	18	19	5	718	2	7204	72	4	24	1	718	3	1		1		4		1	1		3		1	8		3	12	3	5	1		0	3		8	5	1		999
1	1	2	0.995083	0503	卷二	2007	96	7271815	7	27	18	15	727	2	7405	74	5	22	1	110	1	3		1		6		1	1		6		1	11		3	14	4	5	1		0	1		6	5	1		999
4	2	2	0.932933	0503	卷二	2007	96	7171335	7	17	13	35	717	2	7312	73	12	23	1	310	3	1		2		3		1	2		3		4	19		3	16	4	5	1		0	3		7	5	1		999
1	10	1	0.936098	0503	卷二	2007	96	7230853	7	23	8	53	723	1	2810	28	10	68	3	803	1	3		1		1		1	1		1		4	2		99	99	2	4	1		0	3		7	5	1		999
2	2	2	0.934537	0503	卷二	2007	96	7251258	7	25	12	58	725	2	4404	44	4	52	2	231	2	2		1		1		1	1		1		1	3		3	6	2	3	1		0	8		8	5	1		999
3	1	2	1.14803	0503	卷二	2007	96	7211400	7	21	14	0	721	2	5303	53	3	43	2	206	2	2		1		3		1	1		3		4	4		3	9	3	1	2		99	1		4	4	2		998
2	1	2	0.965466	0503	卷二	2007	96	7212035	7	21	20	35	721	1	7209	72	9	24	1	114	1	3		1		3		1	3		8		1	11		3	14	4	5	1		0	8		8	4	2		59
2	4	2	0.877219	0503	卷二	2007	96	7221615	7	22	16	15	722	1	3805	38	5	58	2	236	2	2		1		3		1	1		3		1	3		3	6	2	1	2		99	2		5	3	1		51
3	8	1	1.07443	0503	卷二	2007	96	7171625	7	17	16	25	717	1	5002	50	2	46	2	710	2	2		1		1		1	1		1		3	8		1	10	3	5	1		0	2		5	3	1		92
4	1	2	1.02394	0503	卷二	2007	96	8022000	8	2	20	0	802	1	5402	54	2	42	2	328	4	1		1		3		4	2		3		1	4		3	9	3	1	2		99	3		6	2	2		51
1	5	1	1.293	0503	卷二	2007	96	7211015	7	21	10	15	721	2	5806	58	6	38	1	241	1	3		1		4		1	1		3		4	8		3	12	3	1	2		99	8		7	2	2		64
1	10	1	1.16764	0503	卷二	2007	96	7231625	7	23	16	25	723	1	7712	77	12	19	1	803	1	3		1		4		4	1		4		1	8		2	12	3	5	1		0	8		7	2	2		37
3	3	1	0.921618	0503	卷二	2007	96	7221940	7	22	19	40	722	1	7708	77	8	19	1	268	4	1		1		8		1	1		4		4	11		2	10	3	5	1		0	8		8	2	2		21
2	3	2	1.02855	0503	卷二	2007	96	7171610	7	17	16	10	717	2	6912	69	12	27	1	221	2	2		1		1		1	1		3		1	18		3	16	4	5	1		0	2		6	2	2		62
3	3	1	0.921618	0503	卷二	2007	96	7242105	7	24	21	5	724	1	7702	77	2	19	1	268	4	1		1		4		1	1		8		3	19		2	13	4	5	1		0	8		8	2	2		97
5	4	1	1.15755	0503	卷二	2007	96	7201900	7	20	19	0	720	1	7402	74	2	22	1	981	3	1		2		3		1	1		4		1	19		3	16	4	5	1		0	2		5	2	2		36
1	1	1	0.995083	0503	卷二	2007	96	7231526	7	23	15	26	723	2	7403	74	3	22	1	110	1	3		1		3		1	1		19		1	19		2	15	4	5	1		0	1		7	2	2		64
2	7	2	1.19909	0503	卷二	2007	96	7172001	7	17	20	1	717	2	5005	50	5	46	2	330	1	3		1		3		1	1		1		4	6		1	10	3	3	1		0	1		3	2	2		62
1	10	1	0.95781	0503	卷二	2007	96	7231024	7	23	10	24	723	1	4502	45	2	51	2	803	1	3		3		22	日本教育	1	1		1		4	4		3	9	3	2	1		0	8		7	2	2		51
3	10	2	0.303866	0503	卷二	2007	96	7301415	7	30	14	15	730	2	4203	42	3	54	2	812	2	2		1		1		1	1		1		1	1		99	99	1	1	2		99	3		5	1	2		37
1	8	1	0.848677	0503	卷二	2007	96	7171607	7	17	16	7	717	1	4501	45	1	51	2	242	3	1		1		3		1	1		1		1	3		3	6	2	1	2		99	6		5	1	2		64
3	3	2	1.20109	0503	卷二	2007	96	7161820	7	16	18	20	716	1	6205	62	5	34	1	268	4	1		1		1		1	1		1		3	4		3	9	3	1	2		99	3		3	1	2		34
6	1	1	0.913343	0503	卷二	2007	96	8292200	8	29	22	0	829	1	4511	45	11	51	2	357	4	1		1		3		1	1		3		1	4		3	9	3	1	2		99	3		5	1	2		97
5	2	2	1.35347	0503	卷二	2007	96	8101914	8	10	19	14	810	1	4712	47	12	49	2	613	4	1		1		3		1	1		3		1	4		1	7	3	1	2		99	6		7	1	2		51
6	2	2	1.1095	0503	卷二	2007	96	7281800	7	28	18	0	728	2	5208	52	8	44	2	737	4	1		1		3		1	1		3		1	4		3	9	3	1	2		99	3		3	1	2		23
2	4	1	1.12888	0503	卷二	2007	96	7172045	7	17	20	45	717	1	5310	53	10	43	2	236	3	1		1		1		1	1		1		1	4		3	9	3	1	2		99	3		8	1	2		52
2	4	2	1.12888	0503	卷二	2007	96	7162000	7	16	20	0	716	1	4801	48	1	48	2	236	3	1		1		3		1	1		3		1	4		3	9	3	1	2		99	3		5	1	2		51
3	6	2	1.07761	0503	卷二	2007	96	7210946	7	21	9	46	721	1	5008	50	8	46	2	411	3	1		1		3		1	1		3		3	4		3	9	3	1	2		99	4		5	1	2		52
6	1	1	1.15735	0503	卷二	2007	96	8291549	8	29	15	49	829	1	5601	56	1	40	2	357	3	1		1		3		1	1		1		1	6		3	12	3	1	2		99	3		5	1	2		62
4	3	2	1.08762	0503	卷二	2007	96	7162130	7	16	21	30	716	2	5110	51	10	45	2	710	3	1		1		3		2	1		3		2	6		3	12	3	1	2		99	7		7	1	2		62
1	6	2	1.2137	0503	卷二	2007	96	7272216	7	27	22	16	727	1	6208	62	8	34	1	235	1	3		5		22	緬甸的高中	1	5		6		4	6		1	8	3	1	2		99	1		4	1	2		64
6	2	2	1.15735	0503	卷二	2007	96	7221155	7	22	11	55	722	1	6312	63	12	33	1	730	4	1		1		4		1	1		3		4	7		3	12	3	1	2		99	8		8	1	2		98
1	8	2	1.293	0503	卷二	2007	96	7282050	7	28	20	50	728	2	6008	60	8	36	1	242	3	1		1		3		1	1		4		1	7		3	12	3	1	2		99	8		8	1	2		20
1	7	2	1.16007	0503	卷二	2007	96	8041835	8	4	18	35	804	2	5011	50	11	46	2	234	2	2		3		97		1	1		3		3	7		3	12	3	1	2		99	3		7	1	2		95
2	8	1	1.20691	0503	卷二	2007	96	8011945	8	1	19	45	801	1	7008	70	8	26	1	408	2	2		3		2		1	1		6		1	7		3	12	3	1	2		99	2		5	1	2		35
2	10	1	1.28577	0503	卷二	2007	96	7251700	7	25	17	0	725	2	6804	68	4	28	1	600	1	3		1		3		1	2		4		4	7		3	12	3	1	2		99	8		7	1	2		61
3	3	2	1.19754	0503	卷二	2007	96	7291738	7	29	17	38	729	1	6302	63	2	33	1	265	4	1		1		3		1	1		3		4	8		3	12	3	1	2		99	8		8	1	2		37
6	2	2	1.03837	0503	卷二	2007	96	7170940	7	17	9	40	717	1	5502	55	2	41	2	737	4	1		1		11		1	1		8		3	8		3	12	3	1	2		99	3		3	1	2		1
2	4	2	1.33649	0503	卷二	2007	96	7262000	7	26	20	0	726	2	5709	57	9	39	1	236	3	1		3		1		1	3		1		1	8		3	12	3	1	2		99	1		5	1	2		93
1	5	2	1.293	0503	卷二	2007	96	8041318	8	4	13	18	804	2	6504	65	4	31	1	241	3	1		1		3		1	1		3		1	8		3	12	3	1	2		99	3		7	1	2		23
3	6	1	1.27579	0503	卷二	2007	96	7261950	7	26	19	50	726	2	6004	60	4	36	1	411	3	1		1		3		1	1		1		1	8		3	12	3	1	2		99	1		6	1	2		61
1	7	1	1.08892	0503	卷二	2007	96	8031825	8	3	18	25	803	1	5110	51	10	45	2	234	2	2		3		4		1	2		3		2	8		1	7	3	1	2		99	1		4	1	2		95
1	2	2	1.08892	0503	卷二	2007	96	7281208	7	28	12	8	728	1	5004	50	4	46	2	100	1	3		1		3		1	1		3		1	8		3	12	3	1	2		99	2		5	1	2		62
2	9	1	1.28577	0503	卷二	2007	96	7242000	7	24	20	0	724	2	6709	67	9	29	1	412	1	3		1		6		3	1		3		4	8		3	9	3	1	2		99	3		7	1	2		33
4	3	1	1.09471	0503	卷二	2007	96	8031535	8	3	15	35	803	1	6810	68	10	28	1	802	1	3		1		4		1	1		4		4	8		3	12	3	1	2		99	1		6	1	2		64
1	10	1	1.2137	0503	卷二	2007	96	7221430	7	22	14	30	722	1	6210	62	10	34	1	803	1	3		1		3		1	1		3		1	8		3	12	3	1	2		99	8		8	1	2		84
5	1	1	1.20321	0503	卷二	2007	96	7290802	7	29	8	2	729	1	6209	62	9	34	1	525	4	1		1		4		1	1		4		1	10		3	14	4	1	2		99	3		6	1	2		41
2	4	2	1.00355	0503	卷二	2007	96	7281530	7	28	15	30	728	1	6301	63	1	33	1	236	2	2		2		4		1	1		4		2	10		1	15	4	1	2		99	2		5	1	2		62
3	6	1	1.02057	0503	卷二	2007	96	7281600	7	28	16	0	728	2	6212	62	12	34	1	411	2	2		2		4		1	2		3		1	10		3	14	4	1	2		99	8		8	1	2		25
3	3	2	0.957973	0503	卷二	2007	96	7221955	7	22	19	55	722	1	6211	62	11	34	1	268	4	1		1		4		1	1		3		1	11		3	14	4	1	2		99	8		5	1	2		15
6	1	1	0.986317	0503	卷二	2007	96	7282010	7	28	20	10	728	2	6312	63	12	33	1	357	3	1		1		3		1	1		3		1	11		3	14	4	1	2		99	3		5	1	2		34
1	8	2	1.03434	0503	卷二	2007	96	7232110	7	23	21	10	723	2	6410	64	10	32	1	242	2	2		1		8		1	1		4		1	11		3	14	4	1	2		99	1		7	1	2		81
1	10	1	1.03434	0503	卷二	2007	96	8041005	8	4	10	5	804	2	6012	60	12	36	1	803	1	3		1		3		1	1		3		1	11		3	14	4	1	2		99	7		2	1	2		82
1	8	2	0.871083	0503	卷二	2007	96	7292150	7	29	21	50	729	1	5312	53	12	43	2	242	2	2		1		3		1	1		1		1	12		3	15	4	1	2		99	8		7	1	2		28
2	2	1	1.00355	0503	卷二	2007	96	7221730	7	22	17	30	722	1	5908	59	8	37	1	231	2	2		1		3		1	1		3		1	18		3	14	4	1	2		99	3		7	1	2		36
2	4	2	1.33649	0503	卷二	2007	96	7221705	7	22	17	5	722	2	6106	61	6	35	1	236	3	1		1		3		1	1		1		1	7		3	12	3	5	2		1	8		6	1	2		64
2	10	2	1.28577	0503	卷二	2007	96	7181930	7	18	19	30	718	2	7210	72	10	24	1	600	4	1		1		3		1	1		3		1	8		3	12	3	5	2		1	3		8	1	2		62
6	1	1	0.890688	0503	卷二	2007	96	8301840	8	30	18	40	830	1	6604	66	4	30	1	357	4	1		1		3		1	1		3		3	11		3	15	4	5	2		1	3		7	1	2		36
6	1	2	1.11343	0503	卷二	2007	96	8041859	8	4	18	59	804	1	7203	72	3	24	1	357	4	1		1		3		1	1		3		1	6		1	9	3	3	2		1	3		5	1	2		34
2	9	2	1.0308	0503	卷二	2007	96	7202119	7	20	21	19	720	2	3301	33	1	63	2	412	3	1		1		97		1	1		97		1	3		3	6	2	5	1		0	1		4	1	2		96
3	5	2	1.15551	0503	卷二	2007	96	7282050	7	28	20	50	728	1	6807	68	7	28	1	325	3	1		1		4		1	1		3		1	4		3	9	3	5	1		0	1		8	1	2		52
2	5	1	1.20691	0503	卷二	2007	96	7292120	7	29	21	20	729	1	6608	66	8	30	1	202	2	2		1		3		1	1		3		3	7		3	12	3	5	1		0	8		7	1	2		71
3	3	2	1.1521	0503	卷二	2007	96	7291835	7	29	18	35	729	1	7101	71	1	25	1	268	4	1		1		4		1	1		4		1	8		3	12	3	5	1		0	3		8	1	2		34
3	3	2	1.19754	0503	卷二	2007	96	7221859	7	22	18	59	722	1	6102	61	2	35	1	268	4	1		1		4		1	1		4		1	8		1	11	3	5	1		0	1		7	1	2		35
3	3	2	1.1521	0503	卷二	2007	96	7211040	7	21	10	40	721	1	7206	72	6	24	1	242	4	1		1		8		1	1		8		1	8		3	12	3	5	1		0	8		8	1	2		52
6	1	2	1.18618	0503	卷二	2007	96	8271001	8	27	10	1	827	2	7507	75	7	21	1	357	4	1		1		3		1	1		3		1	8		3	12	3	5	1		0	1		5	1	2		62
3	8	1	1.1521	0503	卷二	2007	96	7291750	7	29	17	50	729	1	7207	72	7	24	1	710	3	1		1		4		1	1		4		3	8		3	12	3	5	1		0	2		7	1	2		52
1	6	2	1.16764	0503	卷二	2007	96	8022150	8	2	21	50	802	1	6812	68	12	28	1	235	1	3		1		4		1	1		3		4	8		3	12	3	5	1		0	2		7	1	2		64
3	8	1	1.02057	0503	卷二	2007	96	7291600	7	29	16	0	729	2	5708	57	8	39	1	710	3	1		1		4		1	1		1		1	11		3	15	4	5	1		0	8		7	1	2		20
2	4	1	0.965466	0503	卷二	2007	96	7202050	7	20	20	50	720	1	7206	72	6	24	1	236	2	2		2		4		1	1		4		1	11		3	15	4	5	1		0	2		8	1	2		63
2	4	2	0.965466	0503	卷二	2007	96	7172000	7	17	20	0	717	1	7003	70	3	26	1	236	3	1		3		10		1	1		8		3	18		3	17	5	5	1		0	8		7	1	2		36
1	7	2	0.995083	0503	卷二	2007	96	7292000	7	29	20	0	729	2	7206	72	6	24	1	234	3	1		1		3		1	1		3		1	19		1	13	4	5	1		0	3		5	1	2		62
2	10	2	1.02855	0503	卷二	2007	96	7211820	7	21	18	20	721	2	6901	69	1	27	1	600	3	1		1		3		1	1		4		4	19		3	16	4	5	1		0	2		6	1	2		93
2	1	1	1.06912	0503	卷二	2007	96	7231030	7	23	10	30	723	2	5806	58	6	38	1	114	2	2		1		6		1	1		4		4	19		3	16	4	5	1		0	7		7	1	2		82
1	4	1	1.03434	0503	卷二	2007	96	8111410	8	11	14	10	811	2	5608	56	8	40	2	220	1	3		1		3		1	1		8		4	19		3	18	5	5	1		0	8		7	1	2		36
1	4	2	0.995083	0503	卷二	2007	96	7291920	7	29	19	20	729	2	6903	69	3	27	1	220	1	3		1		8		1	2		8		1	19		3	16	4	5	1		0	2		6	1	2		82
3	3	2	1.03931	0503	卷二	2007	96	7290915	7	29	9	15	729	1	6510	65	10	31	1	268	4	1		1		3		1	1		3		4	22	進專	3	14	4	5	1		0	2		5	1	2		34
6	2	2	0.293669	0503	卷二	2007	96	7180940	7	18	9	40	718	2	3901	39	1	57	2	737	4	1		1		1		1	1		1		1	1		99	99	1	2	1		0	3		5	1	2		1
1	10	1	1.16351	0503	卷二	2007	96	7232125	7	23	21	25	723	2	4710	47	10	49	2	803	2	2		1		1		1	1		1		1	4		3	9	3	2	1		0	1		5	1	2		62
3	9	2	0.892094	0503	卷二	2007	96	7211600	7	21	16	0	721	2	4410	44	10	52	2	820	4	1		1		3		1	1		3		1	3		3	6	2	1	2		99	3		6	8	1		999
5	3	2	1.44191	0503	卷二	2007	96	7281510	7	28	15	10	728	2	5304	53	4	43	2	912	4	1		1		1		1	2		1		4	4		3	9	3	1	2		99	1		7	8	1		999
2	5	2	1.33649	0503	卷二	2007	96	7291358	7	29	13	58	729	2	5610	56	10	40	2	202	2	2		3		2		1	1		2		1	7		3	12	3	3	1		0	1		2	8	1		999
4	2	1	1.21225	0503	卷二	2007	96	7162000	7	16	20	0	716	2	5809	58	9	38	1	310	3	1		2		3		3	2		3		4	6		3	12	3	2	1		0	8		7	8	1		999
1	12	2	0.763933	0503	卷二	2007	96	7251638	7	25	16	38	725	1	4508	45	8	51	2	802	2	2		3		19		1	3		2		3	17		3	16	4	1	2		99	8		8	7	1		93
2	3	2	0.84122	0503	卷二	2007	96	8051015	8	5	10	15	805	2	3812	38	12	58	2	221	2	2		3		19		1	3		6		4	19		3	17	5	1	2		99	1		5	7	1		93
1	9	1	0.928	0503	卷二	2007	96	8051330	8	5	13	30	805	2	5303	53	3	43	2	403	1	3		3		3		1	1		1		3	19		3	18	5	1	2		99	1		7	7	1		93
1	9	2	0.813849	0503	卷二	2007	96	7262040	7	26	20	40	726	2	4101	41	1	55	2	403	1	3		2		22	日本教育初中	1	1		3		4	20		3	20	5	1	2		99	3		8	7	1		93
3	6	2	0.983987	0503	卷二	2007	96	7181137	7	18	11	37	718	2	2708	27	8	69	3	411	2	2		2		1		1	2		1		4	3		1	5	2	2	1		0	4		3	7	1		24
1	9	2	0.934052	0503	卷二	2007	96	7182130	7	18	21	30	718	1	7504	75	4	21	1	403	1	3		2		11		1	1		6		1	11		2	13	4	5	1		0	3		7	6	1		999
2	6	2	0.965466	0503	卷二	2007	96	7211100	7	21	11	0	721	1	7403	74	3	22	1	260	3	1		1		8		1	1		4		4	18		2	16	4	5	1		0	1		8	6	1		999
2	12	2	1.02855	0503	卷二	2007	96	7231505	7	23	15	5	723	2	7512	75	12	21	1	900	3	1		1		7		1	1		3		1	18		2	13	4	5	1		0	3		6	6	1		999
1	6	1	0.934052	0503	卷二	2007	96	7181355	7	18	13	55	718	1	7201	72	1	24	1	108	1	3		3		19		1	5		19		2	18		2	14	4	5	1		0	8		7	6	1		999
2	11	2	1.02855	0503	卷二	2007	96	7161255	7	16	12	55	716	2	7505	75	5	21	1	830	1	3		1		4		1	1		3		1	18		2	15	4	5	1		0	4		3	6	1		999
2	6	1	1.02855	0503	卷二	2007	96	8021930	8	2	19	30	802	2	7511	75	11	21	1	260	4	1		2		12		1	1		8		1	19		2	13	4	5	1		0	3		7	6	1		999
6	1	2	0.948886	0503	卷二	2007	96	8250913	8	25	9	13	825	2	7412	74	12	22	1	357	4	1		1		6		1	1		4		1	19		2	15	4	5	1		0	3		5	6	1		999
4	3	2	0.875714	0503	卷二	2007	96	7271920	7	27	19	20	727	1	7509	75	9	21	1	407	4	1		1		8		1	3		8		1	19		2	15	4	5	1		0	8		8	6	1		999
2	8	1	0.965466	0503	卷二	2007	96	7171947	7	17	19	47	717	1	7708	77	8	19	1	408	3	1		1		8		1	1		10		1	19		2	14	4	5	1		0	8		7	6	1		999
2	10	2	1.02855	0503	卷二	2007	96	8031605	8	3	16	5	803	2	7705	77	5	19	1	600	3	1		1		8		1	1		8		1	19		2	13	4	5	1		0	3		8	6	1		999
3	9	1	0.921618	0503	卷二	2007	96	7222001	7	22	20	1	722	1	7604	76	4	20	1	820	3	1		1		8		1	1		8		1	19		2	14	4	5	1		0	2		5	6	1		999
2	9	2	1.02855	0503	卷二	2007	96	7192155	7	19	21	55	719	2	7703	77	3	19	1	412	2	2		1		3		1	1		3		2	19		2	13	4	5	1		0	1		7	6	1		999
1	3	2	0.934052	0503	卷二	2007	96	7191850	7	19	18	50	719	1	7504	75	4	21	1	108	1	3		1		19		1	1		20		1	19		2	15	4	5	1		0	8		7	6	1		999
1	7	1	0.995083	0503	卷二	2007	96	7231950	7	23	19	50	723	2	7012	70	12	26	1	234	1	3		1		11		1	1		6		2	20		2	18	5	5	1		0	3		6	6	1		999
1	9	1	0.934052	0503	卷二	2007	96	7301930	7	30	19	30	730	1	7301	73	1	23	1	403	1	3		1		6		1	1		20		1	20		2	17	5	5	1		0	8		8	6	1		999
1	9	2	0.934052	0503	卷二	2007	96	7221100	7	22	11	0	722	1	7305	73	5	23	1	403	1	3		1		19		1	1		6		3	20		2	17	5	5	1		0	3		7	6	1		999
2	10	1	1.06562	0503	卷二	2007	96	7170840	7	17	8	40	717	2	5103	51	3	45	2	600	3	1		1		3		1	1		1		4	3		3	6	2	1	2		99	3		8	5	1		999
3	9	1	0.942264	0503	卷二	2007	96	7261003	7	26	10	3	726	1	4209	42	9	54	2	820	3	1		1		22	日本教育小學	1	1		1		4	8		3	12	3	1	2		99	3		8	5	1		999
3	4	1	0.957973	0503	卷二	2007	96	7201846	7	20	18	46	720	1	6311	63	11	33	1	320	3	1		1		4		1	1		3		1	19		3	16	4	1	2		99	8		3	5	1		999
6	2	1	0.910642	0503	卷二	2007	96	7191727	7	19	17	27	719	1	4506	45	6	51	2	737	4	1		1		1		1	1		1		1	8		3	12	3	3	2		1	3		7	5	1		999
6	1	1	1.11673	0503	卷二	2007	96	8281915	8	28	19	15	828	1	7305	73	5	23	1	357	4	1		2		6		1	1		3		1	4		3	9	3	5	1		0	3		5	5	1		999
2	9	2	1.20691	0503	卷二	2007	96	7211528	7	21	15	28	721	1	6901	69	1	27	1	412	3	1		1		8		1	1		4		3	8		3	12	3	5	1		0	3		7	5	1		999
2	11	2	1.20691	0503	卷二	2007	96	7192100	7	19	21	0	719	1	7603	76	3	20	1	830	3	1		1		3		1	1		4		1	8		3	12	3	5	1		0	2		8	5	1		999
1	9	2	1.16764	0503	卷二	2007	96	7312030	7	31	20	30	731	1	6905	69	5	27	1	403	1	3		1		3		1	1		3		4	8		3	12	3	5	1		0	1		6	5	1		999
3	5	1	0.981836	0503	卷二	2007	96	7211150	7	21	11	50	721	2	6807	68	7	28	1	325	3	1		2		3		1	2		3		4	11		3	14	4	5	1		0	8		7	5	1		999
2	1	2	1.02855	0503	卷二	2007	96	7262033	7	26	20	33	726	2	7209	72	9	24	1	114	2	2		2		4		1	1		3		1	11		3	15	4	5	1		0	1		8	5	1		999
3	1	2	0.921618	0503	卷二	2007	96	7231320	7	23	13	20	723	1	7305	73	5	23	1	206	3	1		1		8		1	1		6		1	18		3	16	4	5	1		0	3		8	5	1		999
1	3	1	0.934052	0503	卷二	2007	96	7281228	7	28	12	28	728	1	7210	72	10	24	1	108	1	3		1		4		1	1		3		1	18		3	16	4	5	1		0	8		7	5	1		999
1	9	1	0.934052	0503	卷二	2007	96	7172040	7	17	20	40	717	1	7304	73	4	23	1	403	1	3		1		8		1	1		10		1	18		3	17	5	5	1		0	3		7	5	1		999
3	3	1	0.957973	0503	卷二	2007	96	7171058	7	17	10	58	717	1	6310	63	10	33	1	268	4	1		1		19		1	1		3		1	19		3	16	4	5	1		0	4		8	5	1		999
1	7	1	0.995083	0503	卷二	2007	96	7161940	7	16	19	40	716	2	6909	69	9	27	1	234	1	3		5		19		1	5		19		1	19		3	16	4	5	1		0	1		5	5	1		999
1	11	1	0.995083	0503	卷二	2007	96	7202101	7	20	21	1	720	2	7211	72	11	24	1	807	1	3		1		12		1	1		6		1	19		3	16	4	5	1		0	3		4	5	1		999
1	5	2	0.934052	0503	卷二	2007	96	7241735	7	24	17	35	724	1	7005	70	5	26	1	241	1	3		1		4		1	1		4		1	20		3	19	5	5	1		0	3		6	5	1		999
3	1	2	1.01722	0503	卷二	2007	96	7161405	7	16	14	5	716	2	5006	50	6	46	2	206	3	1		1		3		1	1		1		2	3		3	6	2	1	2		99	3		6	4	2		52
4	4	1	1.09471	0503	卷二	2007	96	7221429	7	22	14	29	722	1	7711	77	11	19	1	720	4	1		1		3		1	1		8		3	8		3	12	3	5	1		0	3		7	4	2		3
1	3	2	1.16764	0503	卷二	2007	96	7171945	7	17	19	45	717	1	7101	71	1	25	1	108	1	3		1		4		1	1		3		1	8		3	12	3	5	1		0	8		7	4	2		62
3	9	1	0.981836	0503	卷二	2007	96	7172240	7	17	22	40	717	2	7207	72	7	24	1	820	2	2		1		4		1	1		3		3	18		3	16	4	5	1		0	3		7	4	2		62
3	1	1	1.1521	0503	卷二	2007	96	7182106	7	18	21	6	718	1	7711	77	11	19	1	206	2	2		1		8		1	1		8		1	8		3	12	3	5	1		0	8		8	3	1		20
3	2	2	0.921618	0503	卷二	2007	96	8011920	8	1	19	20	801	1	7209	72	9	24	1	243	2	2		1		4		1	1		3		1	19		3	16	4	5	1		0	3		5	3	1		34
5	3	1	1.23588	0503	卷二	2007	96	8031630	8	3	16	30	803	2	3407	34	7	62	2	912	4	1		2		97		1	2		97		1	3		3	6	2	1	2		99	3		7	2	2		62
2	11	2	1.12888	0503	卷二	2007	96	7160900	7	16	9	0	716	1	4606	46	6	50	2	830	2	2		1		1		1	1		1		4	4		3	9	3	1	2		99	2		7	2	2		3
3	9	2	1.19754	0503	卷二	2007	96	7201312	7	20	13	12	720	1	6301	63	1	33	1	820	4	1		1		3		4	1		4		1	7		3	12	3	1	2		99	2		6	2	2		62
2	9	2	1.28577	0503	卷二	2007	96	7241945	7	24	19	45	724	2	7103	71	3	25	1	412	3	1		1		4		1	1		8		1	7		3	12	3	1	2		99	3		6	2	2		84
2	9	2	1.25452	0503	卷二	2007	96	7191718	7	19	17	18	719	1	6501	65	1	31	1	412	2	2		3		4		1	1		4		3	7		3	12	3	1	2		99	2		3	2	2		51
4	2	1	0.875714	0503	卷二	2007	96	7191442	7	19	14	42	719	1	7007	70	7	26	1	310	3	1		2		6		3	2		4		3	11		3	14	4	5	1		0	1		5	2	2		51
2	6	1	0.965466	0503	卷二	2007	96	7231413	7	23	14	13	723	1	7006	70	6	26	1	260	2	2		1		10		2	1		3		2	11		3	14	4	5	1		0	1		7	2	2		62
1	3	2	0.934052	0503	卷二	2007	96	7311735	7	31	17	35	731	1	7201	72	1	24	1	108	1	3		1		8		1	1		10		1	11		2	13	4	5	1		0	1		6	2	2		64
2	6	2	0.965466	0503	卷二	2007	96	7211800	7	21	18	0	721	1	7506	75	6	21	1	260	3	1		1		4		1	1		8		1	18		2	15	4	5	1		0	3		7	2	2		3
3	7	1	0.921618	0503	卷二	2007	96	7281045	7	28	10	45	728	1	7506	75	6	21	1	420	3	1		1		8		1	1		3		4	18		2	15	4	5	1		0	8		8	2	2		62
6	2	1	0.890688	0503	卷二	2007	96	8021810	8	2	18	10	802	1	7404	74	4	22	1	737	3	1		1		4		1	1		3		1	18		2	16	4	5	1		0	3		5	2	2		62
3	4	1	0.921618	0503	卷二	2007	96	7291624	7	29	16	24	729	1	7707	77	7	19	1	320	2	2		1		19		1	1		6		1	18		2	13	4	5	1		0	1		7	2	2		64
3	8	1	0.921618	0503	卷二	2007	96	7181820	7	18	18	20	718	1	7606	76	6	20	1	710	2	2		2		4		1	1		7		1	18		2	14	4	5	1		0	8		8	2	2		71
1	3	1	0.995083	0503	卷二	2007	96	7211110	7	21	11	10	721	2	7411	74	11	22	1	108	1	3		3		6		1	3		6		1	18		2	15	4	5	1		0	1		8	2	2		64
3	2	1	0.957973	0503	卷二	2007	96	7171935	7	17	19	35	717	1	6510	65	10	31	1	243	2	2		1		6		1	2		4		4	19		1	17	5	5	1		0	3		7	2	2		39
2	9	1	1.02855	0503	卷二	2007	96	8011610	8	1	16	10	801	2	6710	67	10	29	1	412	2	2		1		11		1	1		6		1	19		3	18	5	5	1		0	3		8	2	2		26
2	12	1	1.02855	0503	卷二	2007	96	8061928	8	6	19	28	806	2	7501	75	1	21	1	116	1	3		1		8		1	1		8		1	19		2	15	4	5	1		0	7		3	2	2		71
5	4	2	1.16008	0503	卷二	2007	96	8291637	8	29	16	37	829	1	2106	21	6	75	3	981	4	1		4		22	日本教育	1	4		1		1	3		3	6	2	1	2		99	6		2	1	2		1
3	5	2	1.04241	0503	卷二	2007	96	7291620	7	29	16	20	729	1	3004	30	4	66	3	325	4	1		2		3		1	2		1		1	4		3	9	3	1	2		99	3		8	1	2		1
2	1	2	1.25824	0503	卷二	2007	96	7191020	7	19	10	20	719	1	5711	57	11	39	1	114	2	2		1		3		1	1		3		2	4		3	9	3	1	2		99	3		7	1	2		98
1	8	1	0.95781	0503	卷二	2007	96	7251014	7	25	10	14	725	1	4304	43	4	53	2	242	2	2		1		1		1	1		1		4	4		3	9	3	1	2		99	2		6	1	2		93
3	10	2	0.945059	0503	卷二	2007	96	7222000	7	22	20	0	722	1	3706	37	6	59	2	812	2	2		1		22	日本教育	1	1		1		4	4		3	9	3	1	2		99	3		6	1	2		35
1	5	2	1.09215	0503	卷二	2007	96	7241915	7	24	19	15	724	1	4708	47	8	49	2	241	1	3		2		3		1	2		1		1	4		3	9	3	1	2		99	3		1	1	2		71
1	6	2	1.08892	0503	卷二	2007	96	7211121	7	21	11	21	721	1	5508	55	8	41	2	235	3	1		3		4		1	6	大陸客家人	4		4	6		3	12	3	1	2		99	3		7	1	2		84
1	12	1	1.08892	0503	卷二	2007	96	7261140	7	26	11	40	726	1	5210	52	10	44	2	802	2	2		1		8		1	1		1		4	6		3	12	3	1	2		99	1		7	1	2		32
2	7	1	1.12555	0503	卷二	2007	96	7242132	7	24	21	32	724	1	4703	47	3	49	2	330	1	3		1		4		1	1		3		3	6		3	12	3	1	2		99	3		5	1	2		61
2	7	1	1.25452	0503	卷二	2007	96	7181950	7	18	19	50	718	1	6306	63	6	33	1	330	1	3		1		6		1	2		4		1	6		3	12	3	1	2		99	3		8	1	2		84
3	5	2	1.07443	0503	卷二	2007	96	7291050	7	29	10	50	729	1	5301	53	1	43	2	325	5	1		2		3		1	2		1		1	7		3	12	3	1	2		99	2		5	1	2		22
2	5	1	1.28577	0503	卷二	2007	96	7301945	7	30	19	45	730	2	6901	69	1	27	1	202	2	2		3		4		1	3		4		3	7		3	12	3	1	2		99	2		7	1	2		52
3	8	1	1.07443	0503	卷二	2007	96	7181415	7	18	14	15	718	1	5508	55	8	41	2	710	2	2		1		97		1	1		3		1	7		3	12	3	1	2		99	8		6	1	2		62
2	8	2	1.25452	0503	卷二	2007	96	7251650	7	25	16	50	725	1	6404	64	4	32	1	408	1	3		1		1		1	1		1		3	7		3	12	3	1	2		99	3		7	1	2		84
3	4	1	1.07443	0503	卷二	2007	96	7211535	7	21	15	35	721	1	5304	53	4	43	2	320	3	1		3		3		1	1		3		1	8		1	11	3	1	2		99	1		5	1	2		34
3	4	1	1.19754	0503	卷二	2007	96	7241900	7	24	19	0	724	1	5911	59	11	37	1	320	3	1		3		97		3	2		4		4	8		3	12	3	1	2		99	8		8	1	2		31
3	9	1	1.19754	0503	卷二	2007	96	7211751	7	21	17	51	721	1	6011	60	11	36	1	820	3	1		1		4		1	1		4		1	8		3	12	3	1	2		99	7		7	1	2		61
2	4	2	1.25452	0503	卷二	2007	96	7202110	7	20	21	10	720	1	6405	64	5	32	1	236	2	2		1		3		1	1		3		1	8		3	12	3	1	2		99	1		5	1	2		32
1	9	1	1.2137	0503	卷二	2007	96	7151215	7	15	12	15	715	1	5808	58	8	38	1	403	1	3		1		6		1	1		3		4	8		3	12	3	1	2		99	8		7	1	2		62
3	5	2	0.957973	0503	卷二	2007	96	7261925	7	26	19	25	726	1	6106	61	6	35	1	325	4	1		1		8		1	1		3		1	10		3	14	4	1	2		99	3		7	1	2		37
3	5	1	0.957973	0503	卷二	2007	96	7271530	7	27	15	30	727	1	6008	60	8	36	1	325	3	1		2		8		1	2		3		4	10		1	12	3	1	2		99	3		7	1	2		64
2	8	1	0.95921	0503	卷二	2007	96	7231300	7	23	13	0	723	2	4910	49	10	47	2	408	2	2		1		4		1	1		3		2	10		3	14	4	1	2		99	3		7	1	2		59
2	1	1	0.789626	0503	卷二	2007	96	7171050	7	17	10	50	717	1	4305	43	5	53	2	114	1	3		3		21		1	3		20		1	10		3	14	4	1	2		99	3		3	1	2		62
2	11	2	1.00355	0503	卷二	2007	96	7172100	7	17	21	0	717	1	6103	61	3	35	1	830	1	3		1		4		1	1		3		3	10		3	14	4	1	2		99	2		7	1	2		36
6	1	2	0.925823	0503	卷二	2007	96	8041805	8	4	18	5	804	1	5903	59	3	37	1	357	4	1		1		3		4	1		1		4	11		3	14	4	1	2		99	3		5	1	2		22
3	5	1	0.915646	0503	卷二	2007	96	7261710	7	26	17	10	726	2	5105	51	5	45	2	325	3	1		2		3		1	2		1		4	11		3	14	4	1	2		99	3		8	1	2		81
5	3	1	1.20321	0503	卷二	2007	96	7291950	7	29	19	50	729	1	6506	65	6	31	1	912	3	1		2		3		1	2		3		1	11		3	14	4	1	2		99	3		6	1	2		51
2	1	2	1.06912	0503	卷二	2007	96	7272130	7	27	21	30	727	2	6011	60	11	36	1	114	2	2		2		6		1	2		4		1	11		3	14	4	1	2		99	8		8	1	2		51
1	5	2	1.03434	0503	卷二	2007	96	7291010	7	29	10	10	729	2	6302	63	2	33	1	241	2	2		1		3		1	1		1		2	11		3	15	4	1	2		99	3		5	1	2		81
2	8	1	1.06912	0503	卷二	2007	96	7172018	7	17	20	18	717	2	6504	65	4	31	1	408	2	2		1		3		1	1		3		4	11		3	15	4	1	2		99	1		7	1	2		62
2	8	1	0.965466	0503	卷二	2007	96	7220931	7	22	9	31	722	1	6712	67	12	29	1	408	2	2		1		4		1	1		3		1	11		3	14	4	1	2		99	8		2	1	2		37
2	11	2	1.02855	0503	卷二	2007	96	7231030	7	23	10	30	723	2	6607	66	7	30	1	830	2	2		1		3		1	1		3		1	11		3	14	4	1	2		99	6		5	1	2		51
3	5	2	0.859487	0503	卷二	2007	96	7301045	7	30	10	45	730	1	5212	52	12	44	2	325	3	1		3		6		1	1		3		4	17		3	16	4	1	2		99	8		8	1	2		36
1	12	2	1.03434	0503	卷二	2007	96	7181805	7	18	18	5	718	2	6111	61	11	35	1	802	1	3		1		3		1	1		4		1	18		3	17	5	1	2		99	2		4	1	2		95
1	11	1	0.970897	0503	卷二	2007	96	7291302	7	29	13	2	729	1	6410	64	10	32	1	807	1	3		1		3		3	1		3		1	18		3	16	4	1	2		99	3		3	1	2		36
3	1	2	0.753764	0503	卷二	2007	96	7262013	7	26	20	13	726	1	4302	43	2	53	2	206	3	1		1		8		1	1		4		4	19		3	16	4	1	2		99	4		7	1	2		37
1	2	1	0.928	0503	卷二	2007	96	7191935	7	19	19	35	719	2	5207	52	7	44	2	100	2	2		3		4		1	1		3		1	19		3	16	4	1	2		99	3		8	1	2		90
2	2	2	1.02855	0503	卷二	2007	96	8021410	8	2	14	10	802	2	6607	66	7	30	1	231	2	2		1		19		1	1		10		1	19		3	16	4	1	2		99	8		5	1	2		84
2	7	2	1.06912	0503	卷二	2007	96	7211040	7	21	10	40	721	2	6011	60	11	36	1	330	2	2		1		8		1	1		4		4	19		3	16	4	1	2		99	8		8	1	2		81
1	1	2	0.871083	0503	卷二	2007	96	7301516	7	30	15	16	730	1	4711	47	11	49	2	110	1	3		1		4		1	1		3		4	19		3	16	4	1	2		99	1		5	1	2		51
2	1	1	0.900379	0503	卷二	2007	96	7181844	7	18	18	44	718	1	5012	50	12	46	2	114	1	3		3		6		1	1		1		1	19		3	16	4	1	2		99	3		8	1	2		61
1	9	2	0.763933	0503	卷二	2007	96	7251200	7	25	12	0	725	1	4506	45	6	51	2	403	1	3		1		8		1	1		10		1	19		3	19	5	1	2		99	3		7	1	2		95
3	7	1	0.921618	0503	卷二	2007	96	8181908	8	18	19	8	818	1	6804	68	4	28	1	420	1	3		1		4		1	1		3		1	19		3	16	4	1	2		99	8		8	1	2		36
3	1	1	0.957973	0503	卷二	2007	96	7261235	7	26	12	35	726	1	5808	58	8	38	1	224	3	1		1		10		1	1		3		4	20		3	20	5	1	2		99	1		7	1	2		93
3	4	1	0.957973	0503	卷二	2007	96	7222000	7	22	20	0	722	1	5901	59	1	37	1	320	3	1		3		3		1	2		3		1	20		3	18	5	1	2		99	8		7	1	2		36
3	5	1	0.957973	0503	卷二	2007	96	7281120	7	28	11	20	728	1	5710	57	10	39	1	325	3	1		2		20		1	2		19		4	20		3	18	5	1	2		99	7		1	1	2		96
1	2	1	0.970897	0503	卷二	2007	96	8152130	8	15	21	30	815	1	6411	64	11	32	1	234	1	3		3		19		1	3		15		1	20		3	19	5	1	2		99	8		8	1	2		91
2	9	2	0.900379	0503	卷二	2007	96	7231606	7	23	16	6	723	1	5104	51	4	45	2	412	2	2		1		11		1	1		6		4	21		3	23	5	1	2		99	8		7	1	2		93
4	2	1	0.875714	0503	卷二	2007	96	7301100	7	30	11	0	730	1	6708	67	8	29	1	310	3	1		2		6		1	2		3		1	11		3	14	4	5	2		1	8		3	1	2		61
3	7	2	0.957973	0503	卷二	2007	96	7221000	7	22	10	0	722	1	6101	61	1	35	1	420	3	1		1		3		1	1		1		1	11		3	15	4	5	2		1	8		8	1	2		20
2	5	2	0.965466	0503	卷二	2007	96	7210928	7	21	9	28	721	1	6607	66	7	30	1	202	2	2		1		11		1	1		8		1	19		3	16	4	5	2		1	8		5	1	2		36
1	7	2	1.2173	0503	卷二	2007	96	7291334	7	29	13	34	729	1	6512	65	12	31	1	234	3	1		1		6		1	1		3		1	4		3	9	3	5	1		0	8		6	1	2		51
2	2	1	1.25824	0503	卷二	2007	96	7211458	7	21	14	58	721	1	6508	65	8	31	1	231	2	2		1		3		97	1		1		2	4		3	9	3	5	1		0	8		7	1	2		64
2	7	1	1.25824	0503	卷二	2007	96	8061010	8	6	10	10	806	1	6010	60	10	36	1	330	2	2		1		3		1	1		3		2	4		3	9	3	5	1		0	3		7	1	2		23
5	2	1	1.60238	0503	卷二	2007	96	8111825	8	11	18	25	811	2	6209	62	9	34	1	701	3	1		1		3		1	1		3		1	6		3	12	3	5	1		0	3		7	1	2		82
6	2	1	1.11343	0503	卷二	2007	96	7192012	7	19	20	12	719	1	7204	72	4	24	1	737	3	1		1		3		1	1		3		4	6		3	12	3	5	1		0	3		8	1	2		52
3	7	2	1.1521	0503	卷二	2007	96	7191750	7	19	17	50	719	1	6811	68	11	28	1	420	2	2		1		8		1	1		8		1	7		3	12	3	5	1		0	3		5	1	2		36
4	4	2	1.09471	0503	卷二	2007	96	7262129	7	26	21	29	726	1	7709	77	9	19	1	720	4	1		1		3		3	3		4		1	8		3	12	3	5	1		0	2		7	1	2		62
4	2	2	1.09471	0503	卷二	2007	96	7262038	7	26	20	38	726	1	7208	72	8	24	1	310	3	1		1		4		1	2		4		1	8		3	12	3	5	1		0	1		6	1	2		51
4	1	1	1.09471	0503	卷二	2007	96	7160950	7	16	9	50	716	1	6704	67	4	29	1	328	3	1		1		4		1	1		3		1	8		3	12	3	5	1		0	2		8	1	2		37
6	1	2	1.11343	0503	卷二	2007	96	8031822	8	3	18	22	803	1	7012	70	12	26	1	357	3	1		2		3		3	1		3		1	8		3	12	3	5	1		0	1		5	1	2		51
2	9	1	1.20691	0503	卷二	2007	96	7311830	7	31	18	30	731	1	7211	72	11	24	1	412	3	1		1		3		1	1		3		1	8		3	12	3	5	1		0	3		6	1	2		31
3	7	2	1.1521	0503	卷二	2007	96	8181300	8	18	13	0	818	1	7506	75	6	21	1	420	3	1		1		8		1	1		8		4	8		3	12	3	5	1		0	8		8	1	2		35
2	10	1	1.20691	0503	卷二	2007	96	8081020	8	8	10	20	808	1	7012	70	12	26	1	600	3	1		2		4		1	1		3		1	8		3	12	3	5	1		0	8		8	1	2		62
4	3	1	1.09471	0503	卷二	2007	96	7212010	7	21	20	10	721	1	7409	74	9	22	1	718	3	1		1		4		1	1		3		1	8		3	12	3	5	1		0	2		7	1	2		31
2	11	1	1.20691	0503	卷二	2007	96	7252000	7	25	20	0	725	1	6607	66	7	30	1	830	3	1		2		4		1	1		4		1	8		3	12	3	5	1		0	1		7	1	2		62
3	10	2	1.1521	0503	卷二	2007	96	7172127	7	17	21	27	717	1	7109	71	9	25	1	812	2	2		1		3		1	1		4		1	8		3	12	3	5	1		0	3		7	1	2		36
1	2	2	1.16764	0503	卷二	2007	96	8131610	8	13	16	10	813	1	7101	71	1	25	1	100	1	3		1		4		1	1		4		1	8		3	12	3	5	1		0	1		8	1	2		82
1	5	2	1.16764	0503	卷二	2007	96	7171845	7	17	18	45	717	1	6707	67	7	29	1	241	1	3		1		3		1	1		3		4	8		3	12	3	5	1		0	8		5	1	2		34
2	9	1	1.20691	0503	卷二	2007	96	7302115	7	30	21	15	730	1	7412	74	12	22	1	412	1	3		1		6		1	1		4		4	8		3	12	3	5	1		0	3		8	1	2		34
1	12	1	1.24393	0503	卷二	2007	96	7291845	7	29	18	45	729	2	6901	69	1	27	1	802	1	3		1		3		1	1		8		1	8		3	12	3	5	1		0	2		6	1	2		62
2	12	2	1.20691	0503	卷二	2007	96	7311545	7	31	15	45	731	1	7403	74	3	22	1	900	1	3		1		8		1	1		8		1	8		3	12	3	5	1		0	3		5	1	2		71
3	3	2	0.921618	0503	卷二	2007	96	7201930	7	20	19	30	720	1	7212	72	12	24	1	268	4	1		1		3		1	1		3		3	11		3	14	4	5	1		0	3		6	1	2		52
6	1	2	0.925823	0503	卷二	2007	96	7281230	7	28	12	30	728	1	6310	63	10	33	1	357	4	1		1		3		1	1		1		4	11		1	13	4	5	1		0	3		5	1	2		71
5	1	1	1.15755	0503	卷二	2007	96	7241748	7	24	17	48	724	1	6812	68	12	28	1	525	4	1		1		4		1	1		4		1	11		3	14	4	5	1		0	3		6	1	2		72
3	5	2	0.957973	0503	卷二	2007	96	7221410	7	22	14	10	722	1	6110	61	10	35	1	325	3	1		2		3		1	1		8		1	11		3	14	4	5	1		0	3		7	1	2		61
3	6	2	0.921618	0503	卷二	2007	96	8051959	8	5	19	59	805	1	7302	73	2	23	1	411	3	1		4		3		1	4		3		1	11		3	14	4	5	1		0	3		7	1	2		91
4	3	2	0.932933	0503	卷二	2007	96	8050900	8	5	9	0	805	2	7005	70	5	26	1	718	3	1		3		2		1	1		3		1	11		3	15	4	5	1		0	3		7	1	2		36
6	2	1	0.948886	0503	卷二	2007	96	7201943	7	20	19	43	720	2	7309	73	9	23	1	737	3	1		1		6		2	1		4		2	11		3	15	4	5	1		0	3		7	1	2		61
3	1	2	0.981836	0503	卷二	2007	96	7231855	7	23	18	55	723	2	7102	71	2	25	1	206	2	2		1		4		1	1		2		3	11		3	15	4	5	1		0	3		8	1	2		36
3	2	2	0.921618	0503	卷二	2007	96	8041830	8	4	18	30	804	1	7408	74	8	22	1	243	2	2		1		4		1	1		8		1	11		3	14	4	5	1		0	3		8	1	2		36
3	6	1	0.981836	0503	卷二	2007	96	7211135	7	21	11	35	721	2	7009	70	9	26	1	411	2	2		3		9		1	1		3		3	11		3	14	4	5	1		0	8		7	1	2		62
1	7	1	0.934052	0503	卷二	2007	96	7211030	7	21	10	30	721	1	6608	66	8	30	1	234	1	3		1		10		1	1		8		1	11		3	14	4	5	1		0	2		4	1	2		91
1	9	2	0.970897	0503	卷二	2007	96	7261910	7	26	19	10	726	1	6102	61	2	35	1	403	1	3		1		19		1	1		6		1	11		3	14	4	5	1		0	3		7	1	2		53
3	4	2	0.921618	0503	卷二	2007	96	7281132	7	28	11	32	728	1	7002	70	2	26	1	320	2	2		1		3		1	2		3		1	18		3	16	4	5	1		0	1		5	1	2		36
1	4	2	0.934052	0503	卷二	2007	96	7201835	7	20	18	35	720	1	7606	76	6	20	1	220	1	3		1		7		1	1		7		1	18		2	14	4	5	1		0	8		7	1	2		38
1	5	1	0.995083	0503	卷二	2007	96	7231100	7	23	11	0	723	2	7404	74	4	22	1	241	1	3		1		3		1	2		8		1	18		3	16	4	5	1		0	2		5	1	2		93
1	9	2	0.995083	0503	卷二	2007	96	7271900	7	27	19	0	727	2	6707	67	7	29	1	403	1	3		1		8		1	1		4		1	18		3	16	4	5	1		0	3		8	1	2		84
3	8	2	0.921618	0503	卷二	2007	96	7282007	7	28	20	7	728	1	6708	67	8	29	1	710	1	3		1		4		1	1		7		1	18		3	16	4	5	1		0	2		6	1	2		36
1	11	1	0.934052	0503	卷二	2007	96	7182036	7	18	20	36	718	1	6903	69	3	27	1	807	1	3		1		8		1	1		8		1	18		3	16	4	5	1		0	2		5	1	2		85
2	6	1	1.00355	0503	卷二	2007	96	8022135	8	2	21	35	802	1	6407	64	7	32	1	260	3	1		1		3		1	1		3		1	19		3	16	4	5	1		0	4		2	1	2		93
3	4	2	0.921618	0503	卷二	2007	96	8121242	8	12	12	42	812	1	7009	70	9	26	1	320	3	1		1		8		1	2		8		3	19		2	15	4	5	1		0	8		8	1	2		36
3	5	1	0.981836	0503	卷二	2007	96	7171925	7	17	19	25	717	2	6602	66	2	30	1	325	3	1		2		6		1	2		8		1	19		3	16	4	5	1		0	8		7	1	2		36
2	1	1	0.965466	0503	卷二	2007	96	7192134	7	19	21	34	719	1	6609	66	9	30	1	114	2	2		1		12		1	1		6		1	19		3	16	4	5	1		0	2		4	1	2		86
3	1	2	0.981836	0503	卷二	2007	96	7162020	7	16	20	20	716	2	7107	71	7	25	1	206	2	2		1		8		1	1		4		1	19		3	16	4	5	1		0	8		7	1	2		36
2	2	2	0.965466	0503	卷二	2007	96	7271920	7	27	19	20	727	1	7403	74	3	22	1	231	2	2		1		3		3	1		22	自修及2年學校附設補校	3	19		2	15	4	5	1		0	8		7	1	2		81
1	9	1	0.934052	0503	卷二	2007	96	7312000	7	31	20	0	731	1	6702	67	2	29	1	403	1	3		1		6		1	1		6		1	19		3	16	4	5	1		0	2		4	1	2		84
1	12	1	0.934052	0503	卷二	2007	96	8081012	8	8	10	12	808	1	6804	68	4	28	1	105	1	3		1		8		1	1		8		1	19		3	16	4	5	1		0	8		8	1	2		64
2	3	1	0.965466	0503	卷二	2007	96	7151950	7	15	19	50	715	1	6808	68	8	28	1	221	2	2		1		1		1	1		3		1	20		3	18	5	5	1		0	3		7	1	2		84
1	3	1	0.934052	0503	卷二	2007	96	7221232	7	22	12	32	722	1	7106	71	6	25	1	234	1	3		1		8		3	1		4		3	20		3	18	5	5	1		0	3		7	1	2		36
1	6	1	0.934052	0503	卷二	2007	96	7182130	7	18	21	30	718	1	7111	71	11	25	1	235	1	3		2		10		1	1		8		4	20		2	16	4	5	1		0	8		7	1	2		26
1	9	2	1.03434	0503	卷二	2007	96	7222030	7	22	20	30	722	2	6002	60	2	36	1	403	1	3		3		3		1	1		4		1	20		3	17	5	5	1		0	1		4	1	2		93
3	5	2	0.981836	0503	卷二	2007	96	7281800	7	28	18	0	728	2	7106	71	6	25	1	325	2	2		2		4		1	2		4		1	11		1	13	4	3	1		0	3		5	1	2		62
4	4	1	0.877632	0503	卷二	2007	96	7162100	7	16	21	0	716	1	1910	19	10	77	3	720	4	1		1		1		97	1		1		4	3		3	6	2	1	2		99	3		7	9	1		999
1	2	2	0.997263	0503	卷二	2007	96	7171500	7	17	15	0	717	2	2205	22	5	74	3	100	1	3		1		2		1	1		1		4	3		3	6	2	1	2		99	1		6	9	1		999
5	3	1	1.26455	0503	卷二	2007	96	7261712	7	26	17	12	726	2	4406	44	6	52	2	912	4	1		2		3		1	2		3		1	4		3	9	3	1	2		99	7		2	9	1		999
1	3	1	0.339689	0503	卷二	2007	96	7301000	7	30	10	0	730	2	1701	17	1	79	3	108	1	3		1		1		1	1		1		4	1		99	99	1	2	1		0	1		7	9	1		999
3	3	1	0.335167	0503	卷二	2007	96	7170943	7	17	9	43	717	2	2908	29	8	67	3	268	5	1		1		1		1	1		1		4	1		99	99	1	1	2		99	8		8	8	1		999
5	3	1	1.12046	0503	卷二	2007	96	7240930	7	24	9	30	724	2	3705	37	5	59	2	912	4	1		2		3		1	2		1		1	3		3	6	2	1	2		99	2		5	8	1		999
1	4	1	0.997263	0503	卷二	2007	96	7171950	7	17	19	50	717	2	1812	18	12	78	3	220	2	2		1		3		1	1		1		4	3		3	6	2	1	2		99	1		8	8	1		999
1	3	2	1.29684	0503	卷二	2007	96	7241200	7	24	12	0	724	2	6507	65	7	31	1	108	1	3		3		4		1	3		4		3	4		3	9	3	1	2		99	3		7	8	1		999
3	8	1	1.27579	0503	卷二	2007	96	7201855	7	20	18	55	720	2	6202	62	2	34	1	710	4	1		1		3		1	1		1		1	8		3	12	3	1	2		99	2		8	8	1		999
2	10	2	1.05159	0503	卷二	2007	96	7171704	7	17	17	4	717	2	4404	44	4	52	2	600	3	1		1		3		1	1		2		1	8		3	12	3	1	2		99	4		1	8	1		999
6	2	1	1.23297	0503	卷二	2007	96	7261557	7	26	15	57	726	2	5808	58	8	38	1	737	3	1		1		4		1	1		4		1	8		1	10	3	5	2		1	1		4	8	1		999
2	3	2	1.05159	0503	卷二	2007	96	8041815	8	4	18	15	804	2	4301	43	1	53	2	221	2	2		3		3		1	3		1		4	6		1	10	3	3	2		1	8		8	8	1		999
1	4	2	0.95781	0503	卷二	2007	96	7211125	7	21	11	25	721	1	4412	44	12	52	2	220	1	3		1		1		1	1		1		4	4		3	9	3	1	2		99	1		3	7	1		25
1	5	1	1.05335	0503	卷二	2007	96	7201240	7	20	12	40	720	1	2408	24	8	72	3	241	2	2		3		3		1	1		3		1	7		3	12	3	1	2		99	1		3	7	1		16
1	1	1	0.842625	0503	卷二	2007	96	7232129	7	23	21	29	723	1	2812	28	12	68	3	110	1	3		1		19		1	1		4		4	19		3	16	4	1	2		99	3		8	7	1		73
1	4	1	0.813849	0503	卷二	2007	96	7212017	7	21	20	17	721	2	4009	40	9	56	2	220	1	3		1		3		1	1		3		4	20		3	16	4	1	2		99	1		1	7	1		93
2	3	2	1.28577	0503	卷二	2007	96	8032055	8	3	20	55	803	2	7712	77	12	19	1	221	2	2		1		19		1	1		6		1	6		3	12	3	5	1		0	2		7	6	1		999
3	2	2	0.921618	0503	卷二	2007	96	7291900	7	29	19	0	729	1	7707	77	7	19	1	243	3	1		1		6		1	1		3		1	11		1	15	4	5	1		0	3		6	6	1		999
2	9	2	1.02855	0503	卷二	2007	96	7221937	7	22	19	37	722	2	7610	76	10	20	1	412	3	1		1		11		1	1		4		1	18		2	14	4	5	1		0	1		5	6	1		999
3	8	1	0.981836	0503	卷二	2007	96	7221730	7	22	17	30	722	2	7607	76	7	20	1	710	3	1		1		3		1	1		3		3	18		2	14	4	5	1		0	1		8	6	1		999
6	2	2	0.890688	0503	卷二	2007	96	8011940	8	1	19	40	801	1	7403	74	3	22	1	515	4	1		1		6		1	1		4		1	19		2	16	4	5	1		0	1		5	6	1		999
2	1	1	1.02855	0503	卷二	2007	96	7221359	7	22	13	59	722	2	7410	74	10	22	1	114	2	2		3		19		1	3		19		1	19		2	15	4	5	1		0	3		7	6	1		999
3	2	2	0.921618	0503	卷二	2007	96	7292120	7	29	21	20	729	1	7503	75	3	21	1	243	2	2		1		8		1	1		8		1	19		1	15	4	5	1		0	3		5	6	1		999
2	2	2	0.965466	0503	卷二	2007	96	8031805	8	3	18	5	803	1	7611	76	11	20	1	231	1	3		1		4		1	2		8		3	19		2	17	5	5	1		0	8		7	6	1		999
1	4	2	0.90413	0503	卷二	2007	96	7181650	7	18	16	50	718	2	3908	39	8	57	2	220	1	3		1		3		1	1		1		1	3		3	6	2	1	2		99	1		4	5	1		999
3	1	2	1.14463	0503	卷二	2007	96	8051115	8	5	11	15	805	2	4911	49	11	47	2	221	5	1		2		1		1	1		1		1	6		1	10	3	1	2		99	3		5	5	1		999
6	1	2	1.03837	0503	卷二	2007	96	7281700	7	28	17	0	728	1	4703	47	3	49	2	357	3	1		1		3		1	2		1		1	8		3	12	3	1	2		99	3		1	5	1		999
6	2	2	1.11343	0503	卷二	2007	96	7281555	7	28	15	55	728	1	7601	76	1	20	1	923	4	1		1		3		1	1		1		4	8		3	12	3	5	1		0	3		8	5	1		999
3	9	2	1.22737	0503	卷二	2007	96	7211016	7	21	10	16	721	2	7605	76	5	20	1	807	1	3		1		8		1	1		8		1	8		3	12	3	5	1		0	3		8	5	1		999
3	6	2	0.921618	0503	卷二	2007	96	7191134	7	19	11	34	719	1	7502	75	2	21	1	411	2	2		3		2		1	3		8		1	18		1	13	4	5	1		0	3		7	5	1		999
1	10	2	0.934052	0503	卷二	2007	96	7281843	7	28	18	43	728	1	7307	73	7	23	1	803	2	2		1		6		1	1		4		3	18		3	16	4	5	1		0	8		7	5	1		999
4	4	1	0.932933	0503	卷二	2007	96	7210823	7	21	8	23	721	2	7202	72	2	24	1	720	4	1		1		3		1	1		3		1	19		3	16	4	5	1		0	3		7	5	1		999
2	11	1	1.02855	0503	卷二	2007	96	7291920	7	29	19	20	729	2	6711	67	11	29	1	111	1	3		2		7		1	2		7		1	20		3	18	5	5	1		0	1		6	5	1		999
2	11	1	0.95921	0503	卷二	2007	96	7211140	7	21	11	40	721	2	4707	47	7	49	2	830	2	2		1		10		1	1		3		1	19		3	16	4	3	1		0	8		7	5	1		999
1	2	1	0.934052	0503	卷二	2007	96	7201810	7	20	18	10	720	1	7301	73	1	23	1	100	1	3		1		10		1	3		6		1	19		3	16	4	5	1		0	3		8	4	2		36
2	11	2	0.965466	0503	卷二	2007	96	7241900	7	24	19	0	724	1	7012	70	12	26	1	830	2	2		1		3		3	1		3		3	11		3	14	4	5	1		0	8		6	3	1		72
3	7	2	1.27579	0503	卷二	2007	96	7191835	7	19	18	35	719	2	5910	59	10	37	1	420	3	1		2		3		1	2		3		1	8		1	10	3	1	2		99	1		1	2	2		31
1	3	2	0.995083	0503	卷二	2007	96	7231940	7	23	19	40	723	2	7608	76	8	20	1	108	1	3		1		8		1	1		4		1	18		2	14	4	5	1		0	8		5	2	2		62
2	9	1	1.02855	0503	卷二	2007	96	8061540	8	6	15	40	806	2	7508	75	8	21	1	412	1	3		1		4		1	1		4		1	18		2	15	4	5	1		0	3		8	2	2		95
1	11	2	0.995083	0503	卷二	2007	96	7192100	7	19	21	0	719	2	7612	76	12	20	1	807	1	3		1		19		1	1		8		3	18		2	13	4	5	1		0	4		6	2	2		93
2	7	1	0.965466	0503	卷二	2007	96	7282116	7	28	21	16	728	1	7511	75	11	21	1	330	2	2		1		7		1	1		3		1	19		2	15	4	5	1		0	3		5	2	2		93
2	5	2	1.06562	0503	卷二	2007	96	7181905	7	18	19	5	718	2	4604	46	4	50	2	202	3	1		4		2		1	4		2		1	3		3	6	2	1	2		99	1		7	1	2		93
4	1	1	0.795671	0503	卷二	2007	96	7210903	7	21	9	3	721	1	3911	39	11	57	2	328	2	2		2		3		1	4		97		4	3		3	6	2	1	2		99	1		5	1	2		28
1	4	2	0.848677	0503	卷二	2007	96	7222010	7	22	20	10	722	1	4307	43	7	53	2	220	1	3		4		3		1	4		3		1	3		3	6	2	1	2		99	7		1	1	2		26
4	1	2	1.02394	0503	卷二	2007	96	7292011	7	29	20	11	729	1	5002	50	2	46	2	328	4	1		1		3		1	1		1		1	4		3	9	3	1	2		99	3		6	1	2		1
3	9	1	1.14803	0503	卷二	2007	96	7222100	7	22	21	0	722	2	5211	52	11	44	2	820	3	1		1		2		1	1		1		1	4		3	9	3	1	2		99	3		8	1	2		20
1	8	2	1.29684	0503	卷二	2007	96	7260840	7	26	8	40	726	2	6408	64	8	32	1	242	1	3		1		3		1	1		3		1	4		3	9	3	1	2		99	8		8	1	2		62
3	6	2	1.00681	0503	卷二	2007	96	8041905	8	4	19	5	804	2	4410	44	10	52	2	411	3	1		1		3		1	1		3		1	5		3	9	3	1	2		99	3		7	1	2		38
5	4	1	1.26455	0503	卷二	2007	96	7161715	7	16	17	15	716	2	3806	38	6	58	2	981	3	1		2		2		1	2		1		1	5		3	9	3	1	2		99	1		5	1	2		90
6	2	2	1.11343	0503	卷二	2007	96	7282110	7	28	21	10	728	1	6808	68	8	28	1	625	4	1		1		3		1	1		1		1	6		3	12	3	1	2		99	3		5	1	2		37
4	2	2	1.13789	0503	卷二	2007	96	7282010	7	28	20	10	728	1	5709	57	9	39	1	310	3	1		2		3		1	2		3		2	6		3	12	3	1	2		99	8		7	1	2		36
1	1	1	1.08892	0503	卷二	2007	96	7242143	7	24	21	43	724	1	5109	51	9	45	2	110	1	3		2		6		1	2		4		3	6		3	12	3	1	2		99	1		5	1	2		71
3	1	2	0.942264	0503	卷二	2007	96	7191300	7	19	13	0	719	1	4409	44	9	52	2	206	2	2		1		2		1	1		1		4	7		3	13	4	1	2		99	1		6	1	2		90
3	4	1	1.14463	0503	卷二	2007	96	7211347	7	21	13	47	721	2	5403	54	3	42	2	320	2	2		2		3		1	2		1		4	7		3	12	3	1	2		99	8		6	1	2		36
1	2	2	0.954977	0503	卷二	2007	96	7171200	7	17	12	0	717	1	4207	42	7	54	2	100	1	3		1		1		1	1		3		4	7		3	12	3	1	2		99	2		6	1	2		20
4	1	2	1.21225	0503	卷二	2007	96	8031559	8	3	15	59	803	2	6102	61	2	35	1	328	4	1		1		1		1	1		1		4	8		3	12	3	1	2		99	8		5	1	2		97
6	1	2	1.23297	0503	卷二	2007	96	8031928	8	3	19	28	803	2	5910	59	10	37	1	357	4	1		1		4		1	1		3		4	8		3	12	3	1	2		99	3		5	1	2		34
3	8	1	1.14463	0503	卷二	2007	96	7192010	7	19	20	10	719	2	5202	52	2	44	2	710	4	1		3		9		1	1		3		1	8		3	12	3	1	2		99	1		5	1	2		22
5	3	2	1.44702	0503	卷二	2007	96	7211215	7	21	12	15	721	1	6603	66	3	30	1	912	4	1		3		3		3	4		3		1	8		3	12	3	1	2		99	1		8	1	2		62
3	5	1	1.27579	0503	卷二	2007	96	8021510	8	2	15	10	802	2	5702	57	2	39	1	325	3	1		2		3		1	2		3		1	8		3	12	3	1	2		99	3		7	1	2		62
3	7	2	1.19754	0503	卷二	2007	96	7161910	7	16	19	10	716	1	6305	63	5	33	1	420	3	1		1		3		1	1		3		1	8		3	12	3	1	2		99	8		6	1	2		53
3	7	2	1.14463	0503	卷二	2007	96	7181455	7	18	14	55	718	2	5309	53	9	43	2	420	3	1		1		8		1	1		3		1	8		3	12	3	1	2		99	3		5	1	2		64
2	1	1	1.12555	0503	卷二	2007	96	7171915	7	17	19	15	717	1	4712	47	12	49	2	114	2	2		3		4		1	1		3		1	8		3	12	3	1	2		99	1		1	1	2		71
3	8	2	1.19754	0503	卷二	2007	96	7280900	7	28	9	0	728	1	6203	62	3	34	1	710	2	2		1		6		1	1		6		1	8		3	12	3	1	2		99	3		5	1	2		62
2	12	1	1.25452	0503	卷二	2007	96	7251905	7	25	19	5	725	1	5802	58	2	38	1	900	2	2		1		1		1	1		1		1	8		3	12	3	1	2		99	3		7	1	2		26
1	11	2	1.2137	0503	卷二	2007	96	8031100	8	3	11	0	803	1	6504	65	4	31	1	807	1	3		1		3		1	1		3		1	8		3	12	3	1	2		99	4		2	1	2		82
1	3	2	0.871083	0503	卷二	2007	96	7201935	7	20	19	35	720	1	5110	51	10	45	2	108	2	2		3		4		1	1		3		1	10		3	14	4	1	2		99	1		4	1	2		51
3	6	2	0.859487	0503	卷二	2007	96	7291105	7	29	11	5	729	1	5402	54	2	42	2	411	4	1		1		3		1	1		1		4	11		3	14	4	1	2		99	3		7	1	2		37
4	4	1	0.932933	0503	卷二	2007	96	7181845	7	18	18	45	718	2	6611	66	11	30	1	720	4	1		1		3		1	1		3		3	11		3	15	4	1	2		99	3		5	1	2		95
2	5	2	1.02855	0503	卷二	2007	96	7211840	7	21	18	40	721	2	7107	71	7	25	1	202	2	2		1		6		1	1		3		1	11		3	16	4	1	2		99	1		5	1	2		36
1	8	1	0.970897	0503	卷二	2007	96	8012043	8	1	20	43	801	1	6512	65	12	31	1	242	2	2		1		7		1	1		3		4	11		3	14	4	1	2		99	2		5	1	2		36
2	9	1	0.900379	0503	卷二	2007	96	7222100	7	22	21	0	722	1	5004	50	4	46	2	412	2	2		1		6		1	1		4		4	11		3	15	4	1	2		99	3		5	1	2		62
2	9	2	0.95921	0503	卷二	2007	96	7222027	7	22	20	27	722	2	5303	53	3	43	2	412	2	2		1		3		1	1		1		1	11		3	14	4	1	2		99	3		7	1	2		23
1	10	2	0.934052	0503	卷二	2007	96	7301452	7	30	14	52	730	1	6802	68	2	28	1	803	2	2		1		4		1	1		4		4	11		3	15	4	1	2		99	1		2	1	2		37
4	1	1	0.816678	0503	卷二	2007	96	7201352	7	20	13	52	720	1	4708	47	8	49	2	328	4	1		2		3		1	2		1		1	12		1	13	4	1	2		99	1		5	1	2		28
5	2	1	1.07951	0503	卷二	2007	96	7192036	7	19	20	36	719	1	5009	50	9	46	2	613	4	1		1		3		1	1		3		1	12		3	15	4	1	2		99	3		6	1	2		12
2	2	2	0.900379	0503	卷二	2007	96	7161300	7	16	13	0	716	1	5510	55	10	41	2	231	2	2		1		3		1	1		3		1	13		3	13	4	1	2		99	8		8	1	2		71
1	12	2	0.763933	0503	卷二	2007	96	7211618	7	21	16	18	721	1	4411	44	11	52	2	802	1	3		1		4		1	1		3		4	17		3	16	4	1	2		99	3		7	1	2		73
3	3	1	0.957973	0503	卷二	2007	96	7291625	7	29	16	25	729	1	6310	63	10	33	1	268	5	1		1		3		1	1		3		1	18		3	16	4	1	2		99	8		8	1	2		73
3	1	1	1.02057	0503	卷二	2007	96	7302100	7	30	21	0	730	2	6403	64	3	32	1	206	3	1		3		3		1	1		1		1	19		3	16	4	1	2		99	2		5	1	2		36
2	8	2	0.900379	0503	卷二	2007	96	7262000	7	26	20	0	726	1	4601	46	1	50	2	408	2	2		3		6		1	1		3		4	19		3	16	4	1	2		99	1		7	1	2		35
1	12	2	0.934052	0503	卷二	2007	96	7231954	7	23	19	54	723	1	6801	68	1	28	1	802	2	2		1		10		1	1		3		4	19		3	17	5	1	2		99	3		7	1	2		81
1	7	1	0.970897	0503	卷二	2007	96	7211400	7	21	14	0	721	1	5707	57	7	39	1	234	1	3		3		17		1	1		3		4	19		3	17	5	1	2		99	8		7	1	2		84
1	2	1	0.763933	0503	卷二	2007	96	7271450	7	27	14	50	727	1	4006	40	6	56	2	231	2	2		1		10		1	1		6		1	20		3	21	5	1	2		99	3		5	1	2		62
3	9	2	1.15551	0503	卷二	2007	96	7290937	7	29	9	37	729	1	6806	68	6	28	1	820	4	1		1		4		1	1		97		1	4		3	9	3	5	1		0	3		5	1	2		34
4	4	1	1.09471	0503	卷二	2007	96	7221625	7	22	16	25	722	1	7108	71	8	25	1	720	4	1		1		97		1	1		1		2	8		3	12	3	5	1		0	3		2	1	2		33
1	3	1	1.24393	0503	卷二	2007	96	7281743	7	28	17	43	728	2	7308	73	8	23	1	108	3	1		1		3		3	1		3		3	8		3	12	3	5	1		0	1		8	1	2		61
2	8	1	1.20691	0503	卷二	2007	96	7191524	7	19	15	24	719	1	7310	73	10	23	1	408	3	1		1		4		1	1		4		1	8		3	12	3	5	1		0	8		7	1	2		35
1	3	1	1.16764	0503	卷二	2007	96	7210856	7	21	8	56	721	1	6909	69	9	27	1	108	2	2		3		14		1	2		6		1	8		3	13	4	5	1		0	1		7	1	2		98
3	2	2	1.22737	0503	卷二	2007	96	8022210	8	2	22	10	802	2	7708	77	8	19	1	243	2	2		1		6		1	1		8		1	8		3	12	3	5	1		0	3		6	1	2		64
1	3	1	1.16007	0503	卷二	2007	96	7211258	7	21	12	58	721	2	4911	49	11	47	2	108	1	3		3		3		1	3		1		1	8		3	12	3	5	1		0	1		7	1	2		22
1	7	2	1.24393	0503	卷二	2007	96	8041756	8	4	17	56	804	2	6808	68	8	28	1	234	1	3		2		6		1	2		3		1	8		3	12	3	5	1		0	8		7	1	2		93
2	1	2	1.02855	0503	卷二	2007	96	7212100	7	21	21	0	721	2	7202	72	2	24	1	114	2	2		1		6		1	1		3		1	10		3	14	4	5	1		0	1		8	1	2		81
3	4	1	1.02057	0503	卷二	2007	96	7170931	7	17	9	31	717	2	5810	58	10	38	1	320	3	1		1		3		1	1		3		4	11		3	14	4	5	1		0	8		7	1	2		52
2	10	2	0.965466	0503	卷二	2007	96	7281830	7	28	18	30	728	1	6802	68	2	28	1	600	2	2		1		3		1	1		3		4	11		3	15	4	5	1		0	3		7	1	2		31
1	12	2	0.970897	0503	卷二	2007	96	7181956	7	18	19	56	718	1	6211	62	11	34	1	802	1	3		1		4		2	1		3		2	12		3	15	4	5	1		0	2		7	1	2		71
4	1	1	0.932933	0503	卷二	2007	96	7191840	7	19	18	40	719	2	6912	69	12	27	1	328	4	1		2		3		1	2		8		1	18		3	16	4	5	1		0	2		6	1	2		36
3	5	2	0.981836	0503	卷二	2007	96	7302210	7	30	22	10	730	2	7406	74	6	22	1	325	3	1		2		4		1	2		4		1	18		2	15	4	5	1		0	3		8	1	2		36
5	4	1	1.23318	0503	卷二	2007	96	7201755	7	20	17	55	720	2	6710	67	10	29	1	981	3	1		1		4		1	2		3		4	18		3	16	4	5	1		0	8		8	1	2		95
1	5	1	0.970897	0503	卷二	2007	96	7211115	7	21	11	15	721	1	6311	63	11	33	1	241	2	2		1		3		1	1		3		1	18		3	18	5	5	1		0	1		8	1	2		36
1	5	2	0.934052	0503	卷二	2007	96	7211420	7	21	14	20	721	1	7602	76	2	20	1	241	1	3		1		3		1	1		3		3	18		2	14	4	5	1		0	1		7	1	2		34
2	10	1	1.02855	0503	卷二	2007	96	7291345	7	29	13	45	729	2	7001	70	1	26	1	404	1	3		1		19		1	1		6		1	18		3	16	4	5	1		0	7		1	1	2		63
3	3	2	0.981836	0503	卷二	2007	96	7162040	7	16	20	40	716	2	7308	73	8	23	1	268	4	1		1		8		1	1		11		1	19		3	16	4	5	1		0	3		8	1	2		82
4	4	1	0.87004	0503	卷二	2007	96	7211306	7	21	13	6	721	2	5302	53	2	43	2	720	4	1		1		3		1	1		1		1	19		3	18	5	5	1		0	3		6	1	2		34
3	2	1	0.981836	0503	卷二	2007	96	7212035	7	21	20	35	721	2	7512	75	12	21	1	243	3	1		1		4		1	1		3		1	19		1	14	4	5	1		0	3		7	1	2		64
4	2	1	0.932933	0503	卷二	2007	96	8011400	8	1	14	0	801	2	7210	72	10	24	1	310	3	1		2		3		1	2		3		1	19		3	16	4	5	1		0	8		5	1	2		20
4	2	2	0.969734	0503	卷二	2007	96	8042110	8	4	21	10	804	2	6409	64	9	32	1	310	3	1		2		6		1	2		4		3	19		3	16	4	5	1		0	8		7	1	2		26
3	5	1	0.921618	0503	卷二	2007	96	7191600	7	19	16	0	719	1	6604	66	4	30	1	325	3	1		2		3		1	2		3		1	19		3	16	4	5	1		0	3		8	1	2		93
3	7	2	1.02057	0503	卷二	2007	96	7171825	7	17	18	25	717	2	5908	59	8	37	1	420	3	1		1		4		1	1		3		1	19		3	16	4	5	1		0	8		8	1	2		63
3	7	2	0.921618	0503	卷二	2007	96	7211830	7	21	18	30	721	1	6907	69	7	27	1	420	3	1		3		3		1	1		3		1	19		3	16	4	5	1		0	8		8	1	2		62
5	1	2	1.23318	0503	卷二	2007	96	7301040	7	30	10	40	730	2	6909	69	9	27	1	235	3	1		1		3		1	1		8		4	19		3	17	5	5	1		0	8		7	1	2		84
2	10	2	1.02855	0503	卷二	2007	96	7281913	7	28	19	13	728	2	6601	66	1	30	1	600	3	1		1		4		1	1		4		1	19		3	16	4	5	1		0	3		8	1	2		93
5	2	1	1.15004	0503	卷二	2007	96	7201930	7	20	19	30	720	2	5505	55	5	41	2	613	3	1		1		8		1	1		3		4	19		3	16	4	5	1		0	3		8	1	2		93
1	1	2	0.995083	0503	卷二	2007	96	7211344	7	21	13	44	721	2	7111	71	11	25	1	237	2	2		1		8		1	1		8		1	19		3	16	4	5	1		0	8		7	1	2		63
2	2	2	1.02855	0503	卷二	2007	96	7191840	7	19	18	40	719	2	7009	70	9	26	1	231	2	2		1		6		1	1		6		1	19		3	16	4	5	1		0	1		5	1	2		36
1	5	2	0.934052	0503	卷二	2007	96	7181802	7	18	18	2	718	1	7312	73	12	23	1	241	2	2		1		4		1	1		1		1	19		2	16	4	5	1		0	8		6	1	2		34
2	6	1	1.02855	0503	卷二	2007	96	8051919	8	5	19	19	805	2	6708	67	8	29	1	260	2	2		1		3		1	1		3		3	19		3	16	4	5	1		0	3		5	1	2		93
3	8	1	0.981836	0503	卷二	2007	96	7291850	7	29	18	50	729	2	7201	72	1	24	1	710	2	2		1		3		1	1		3		1	19		3	16	4	5	1		0	8		8	1	2		34
3	8	2	0.981836	0503	卷二	2007	96	8021040	8	2	10	40	802	2	7006	70	6	26	1	112	1	3		1		8		1	1		8		3	19		3	16	4	5	1		0	2		5	1	2		95
5	4	1	1.35347	0503	卷二	2007	96	8031848	8	3	18	48	803	1	5206	52	6	44	2	981	3	1		2		3		1	2		2		1	4		3	9	3	4	1		0	1		3	1	2		98
3	9	2	0.957973	0503	卷二	2007	96	7291100	7	29	11	0	729	1	6210	62	10	34	1	820	2	2		1		3		1	1		3		3	18		3	16	4	3	1		0	2		7	1	2		34
3	1	2	1.00681	0503	卷二	2007	96	7201950	7	20	19	50	720	2	4209	42	9	54	2	206	2	2		1		3		1	1		2		1	4		1	7	3	2	1		0	3		5	1	2		92
6	1	1	0.323919	0503	卷二	2007	96	8301725	8	30	17	25	830	2	1207	12	7	84	3	357	4	1		1		1		1	1		1		1	1		99	99	1	1	2		99	1		3	9	1		999
1	9	2	0.318855	0503	卷二	2007	96	7211700	7	21	17	0	721	1	1602	16	2	80	3	403	1	3		1		1		1	1		1		4	1		99	99	1	1	2		99	3		7	9	1		999
1	10	2	0.339689	0503	卷二	2007	96	7201120	7	20	11	20	720	2	3005	30	5	66	3	803	1	3		1		2		1	1		1		1	1		99	99	1	1	2		99	2		7	9	1		999
4	1	1	0.877632	0503	卷二	2007	96	7161911	7	16	19	11	716	1	2905	29	5	67	3	328	4	1		2		3		1	2		1		1	3		3	6	2	1	2		99	3		6	9	1		999
1	8	2	0.936098	0503	卷二	2007	96	7182000	7	18	20	0	718	1	2902	29	2	67	3	242	2	2		2		3		1	2		3		1	3		3	6	2	1	2		99	1		8	9	1		999
1	10	2	0.936098	0503	卷二	2007	96	7191118	7	19	11	18	719	1	1905	19	5	77	3	803	2	2		1		1		1	3		1		1	3		3	6	2	1	2		99	8		8	9	1		999
1	10	2	0.936098	0503	卷二	2007	96	7281927	7	28	19	27	728	1	707	7	7	89	3	803	1	3		1		1		4	1		1		4	3		1	3	2	2	1		0	2		3	9	1		999
6	1	2	0.92869	0503	卷二	2007	96	8041002	8	4	10	2	804	2	1110	11	10	85	3	357	4	1		2		1		1	1		1		1	22	日本教育	1	2	2	2	1		0	1		5	9	1		999
1	3	2	0.90413	0503	卷二	2007	96	7252020	7	25	20	20	725	2	4311	43	11	53	2	108	3	1		1		1		3	1		1		4	3		3	6	2	1	2		99	8		7	8	1		999
4	2	2	0.84766	0503	卷二	2007	96	7171455	7	17	14	55	717	2	4010	40	10	56	2	310	3	1		2		3		1	2		1		4	3		3	6	2	1	2		99	1		8	8	1		999
3	5	1	0.983987	0503	卷二	2007	96	7161135	7	16	11	35	716	2	2410	24	10	72	3	325	3	1		2		2		1	2		1		4	3		1	3	2	1	2		99	1		8	8	1		999
2	2	2	0.934537	0503	卷二	2007	96	7271648	7	27	16	48	727	2	4411	44	11	52	2	231	2	2		3		1		1	3		1		3	3		1	3	2	1	2		99	1		2	8	1		999
2	7	1	0.934537	0503	卷二	2007	96	7212145	7	21	21	45	721	2	4104	41	4	55	2	330	2	2		1		1		1	1		1		4	3		3	6	2	1	2		99	2		8	8	1		999
2	4	2	1.16335	0503	卷二	2007	96	8051640	8	5	16	40	805	2	3511	35	11	61	2	236	3	1		1		3		1	1		3		1	4		1	8	3	1	2		99	8		5	8	1		999
3	4	2	1.14803	0503	卷二	2007	96	8091903	8	9	19	3	809	2	4801	48	1	48	2	320	2	2		2		3		1	2		1		4	4		3	9	3	1	2		99	1		7	8	1		999
1	12	1	1.1255	0503	卷二	2007	96	7202057	7	20	20	57	720	2	3310	33	10	63	2	802	1	3		1		7		1	1		1		4	4		3	12	3	1	2		99	1		5	8	1		999
2	2	2	1.05159	0503	卷二	2007	96	7231307	7	23	13	7	723	2	4501	45	1	51	2	231	2	2		1		3		1	1		3		3	6		1	11	3	1	2		99	2		7	8	1		999
2	8	2	1.33649	0503	卷二	2007	96	7211010	7	21	10	10	721	2	6104	61	4	35	1	408	3	1		1		1		3	1		1		4	7		3	12	3	1	2		99	3		7	8	1		999
6	1	2	1.23297	0503	卷二	2007	96	7281800	7	28	18	0	728	2	6409	64	9	32	1	357	4	1		1		1		1	1		1		1	8		3	12	3	1	2		99	3		3	8	1		999
2	2	1	1.05159	0503	卷二	2007	96	8071639	8	7	16	39	807	2	3912	39	12	57	2	231	2	2		1		22	日據時代在日本人的學校屬應屆高職	1	3		3		1	8		3	15	4	1	2		99	3		7	8	1		999
3	8	1	1.14463	0503	卷二	2007	96	7221930	7	22	19	30	722	2	4811	48	11	48	2	710	1	3		1		3		1	1		1		1	8		3	12	3	1	2		99	3		5	8	1		999
1	12	2	1.293	0503	卷二	2007	96	7221206	7	22	12	6	722	2	5707	57	7	39	1	802	1	3		3		13		1	4		3		3	8		3	12	3	1	2		99	3		5	8	1		999
2	11	2	1.33649	0503	卷二	2007	96	7231820	7	23	18	20	723	2	6212	62	12	34	1	830	1	3		3		4		1	1		3		1	8		3	12	3	1	2		99	2		5	8	1		999
3	9	2	1.02057	0503	卷二	2007	96	7201500	7	20	15	0	720	2	6212	62	12	34	1	820	4	1		1		3		1	1		3		1	11		3	14	4	1	2		99	3		5	8	1		999
2	7	1	0.95921	0503	卷二	2007	96	7211145	7	21	11	45	721	2	5312	53	12	43	2	330	2	2		1		8		1	1		3		1	12		1	14	4	1	2		99	1		5	8	1		999
1	8	2	0.813849	0503	卷二	2007	96	7151940	7	15	19	40	715	2	4206	42	6	54	2	242	2	2		1		1		1	1		2		3	15		3	14	4	1	2		99	7		5	8	1		999
3	2	1	1.00681	0503	卷二	2007	96	7181650	7	18	16	50	718	2	4302	43	2	53	2	243	2	2		1		1		1	1		1		1	4		3	9	3	5	1		0	1		7	8	1		999
3	8	1	1.01722	0503	卷二	2007	96	7161700	7	16	17	0	716	2	4801	48	1	48	2	710	2	2		1		3		1	1		1		3	3		3	6	2	3	1		0	1		8	8	1		999
6	2	1	0.862155	0503	卷二	2007	96	7281444	7	28	14	44	728	2	4412	44	12	52	2	737	4	1		1		97		1	1		1		3	3		1	4	2	2	1		0	3		7	8	1		999
1	7	1	1.1255	0503	卷二	2007	96	7301000	7	30	10	0	730	2	2807	28	7	68	3	234	1	3		1		4		1	1		4		4	4		3	9	3	2	1		0	1		3	8	1		999
4	2	2	0.877632	0503	卷二	2007	96	7171135	7	17	11	35	717	1	2103	21	3	75	3	310	3	1		2		3		1	2		1		4	3		3	6	2	1	2		99	1		3	7	1		32
3	2	1	0.923637	0503	卷二	2007	96	7211150	7	21	11	50	721	1	3405	34	5	62	2	243	2	2		1		1		1	1		1		1	3		3	6	2	1	2		99	3		7	7	1		51
1	2	2	0.813849	0503	卷二	2007	96	7301205	7	30	12	5	730	2	4107	41	7	55	2	100	1	3		1		3		1	1		3		1	19		3	16	4	1	2		99	2		7	7	1		93
4	2	2	0.987559	0503	卷二	2007	96	7231550	7	23	15	50	723	1	1907	19	7	77	3	310	3	1		3		2		1	3		2		1	7		3	12	3	2	1		0	8		8	7	1		90
2	11	2	1.20691	0503	卷二	2007	96	7211300	7	21	13	0	721	1	7601	76	1	20	1	830	1	3		1		11		1	1		4		1	7		3	12	3	5	1		0	7		2	6	1		999
3	6	1	1.22737	0503	卷二	2007	96	7251745	7	25	17	45	725	2	7502	75	2	21	1	411	3	1		1		4		3	1		4		4	8		2	12	3	5	1		0	1		6	6	1		999
1	4	2	1.24393	0503	卷二	2007	96	8110925	8	11	9	25	811	2	7712	77	12	19	1	220	1	3		1		4		1	1		4		4	8		3	12	3	5	1		0	1		7	6	1		999
3	9	2	0.981836	0503	卷二	2007	96	7211237	7	21	12	37	721	2	7610	76	10	20	1	820	4	1		1		6		1	1		8		1	18		2	13	4	5	1		0	1		7	6	1		999
3	5	2	0.981836	0503	卷二	2007	96	7221630	7	22	16	30	722	2	7509	75	9	21	1	325	3	1		2		4		3	2		4		1	18		2	17	5	5	1		0	3		8	6	1		999
3	1	1	0.981836	0503	卷二	2007	96	7251720	7	25	17	20	725	2	7604	76	4	20	1	206	2	2		1		1		1	1		7		1	18		2	14	4	5	1		0	1		7	6	1		999
1	11	1	0.995083	0503	卷二	2007	96	7261130	7	26	11	30	726	2	7702	77	2	19	1	807	2	2		3		3		1	1		10		1	18		2	13	4	5	1		0	3		7	6	1		999
3	4	1	0.981836	0503	卷二	2007	96	7211000	7	21	10	0	721	2	7708	77	8	19	1	320	1	3		3		6		1	1		3		1	18		2	13	4	5	1		0	8		7	6	1		999
2	11	2	1.02855	0503	卷二	2007	96	7172145	7	17	21	45	717	2	7504	75	4	21	1	830	1	3		1		11		1	1		8		1	18		1	14	4	5	1		0	7		5	6	1		999
1	6	2	0.995083	0503	卷二	2007	96	7172028	7	17	20	28	717	2	7507	75	7	21	1	235	3	1		2		12		1	1		8		1	19		2	15	4	5	1		0	3		7	6	1		999
4	2	1	0.932933	0503	卷二	2007	96	7191602	7	19	16	2	719	2	7606	76	6	20	1	310	3	1		2		10		1	2		4		1	19		2	14	4	5	1		0	1		5	6	1		999
4	2	2	0.932933	0503	卷二	2007	96	7211035	7	21	10	35	721	2	7705	77	5	19	1	310	3	1		2		20		1	2		10		1	19		2	13	4	5	1		0	8		8	6	1		999
2	2	1	1.02855	0503	卷二	2007	96	7231635	7	23	16	35	723	2	7411	74	11	22	1	231	2	2		1		6		1	1		4		2	19		2	14	4	5	1		0	3		7	6	1		999
3	8	1	0.981836	0503	卷二	2007	96	7202050	7	20	20	50	720	2	7412	74	12	22	1	710	2	2		1		6		1	1		3		1	19		2	13	4	5	1		0	8		7	6	1		999
3	8	1	0.981836	0503	卷二	2007	96	7171530	7	17	15	30	717	2	7609	76	9	20	1	710	2	2		1		8		1	1		8		1	19		2	13	4	5	1		0	1		5	6	1		999
3	10	2	0.981836	0503	卷二	2007	96	7201800	7	20	18	0	720	2	7707	77	7	19	1	812	2	2		1		8		1	1		7		3	19		2	13	4	5	1		0	3		5	6	1		999
3	6	1	0.981836	0503	卷二	2007	96	7262110	7	26	21	10	726	2	6910	69	10	27	1	411	2	2		1		19		1	1		19		1	20		3	20	5	5	1		0	7		1	6	1		999
4	1	2	0.934977	0503	卷二	2007	96	7181643	7	18	16	43	718	2	3309	33	9	63	2	328	4	1		1		1		1	2		1		1	3		3	6	2	1	2		99	3		5	5	1		999
3	5	2	0.837379	0503	卷二	2007	96	8022030	8	2	20	30	802	1	4002	40	2	56	2	325	3	1		1		3		1	2		1		4	3		3	6	2	1	2		99	3		5	5	1		999
3	6	2	0.892094	0503	卷二	2007	96	7171059	7	17	10	59	717	2	4306	43	6	53	2	411	3	1		1		6		1	1		1		1	3		3	6	2	1	2		99	3		7	5	1		999
3	2	1	0.923637	0503	卷二	2007	96	7191950	7	19	19	50	719	1	3408	34	8	62	2	243	2	2		1		3		1	1		1		4	3		3	6	2	1	2		99	3		8	5	1		999
1	10	1	0.936098	0503	卷二	2007	96	7221304	7	22	13	4	722	1	2706	27	6	69	3	803	2	2		1		3		1	1		1		4	3		3	6	2	1	2		99	7		6	5	1		999
3	3	2	1.04241	0503	卷二	2007	96	7182047	7	18	20	47	718	1	3406	34	6	62	2	268	4	1		1		1		1	1		1		4	4		3	9	3	1	2		99	1		8	5	1		999
4	2	2	0.990488	0503	卷二	2007	96	7220945	7	22	9	45	722	1	3111	31	11	65	3	310	3	1		2		3		1	2		1		4	4		3	9	3	1	2		99	1		3	5	1		999
2	10	2	1.28958	0503	卷二	2007	96	7221300	7	22	13	0	722	2	6808	68	8	28	1	600	3	1		5		3		1	5		1		1	4		3	9	3	1	2		99	3		8	5	1		999
2	9	1	0.990023	0503	卷二	2007	96	8041430	8	4	14	30	804	1	3903	39	3	57	2	412	2	2		1		4		1	1		3		4	4		3	9	3	1	2		99	3		6	5	1		999
2	10	2	1.12888	0503	卷二	2007	96	7311628	7	31	16	28	731	1	5506	55	6	41	2	621	2	2		1		3		1	1		1		1	4		3	9	3	1	2		99	3		7	5	1		999
1	4	1	1.09215	0503	卷二	2007	96	7221821	7	22	18	21	722	1	4809	48	9	48	2	220	1	3		1		97		97	1		1		2	4		3	9	3	1	2		99	2		7	5	1		999
3	3	1	1.07443	0503	卷二	2007	96	7282120	7	28	21	20	728	1	4611	46	11	50	2	268	4	1		1		3		1	1		1		1	8		3	12	3	1	2		99	8		7	5	1		999
6	1	1	1.03837	0503	卷二	2007	96	7161900	7	16	19	0	716	1	5502	55	2	41	2	357	4	1		1		3		1	2		1		4	8		1	10	3	1	2		99	3		7	5	1		999
3	5	2	1.14463	0503	卷二	2007	96	7221800	7	22	18	0	722	2	5412	54	12	42	2	325	3	1		1		3		1	2		3		3	8		3	12	3	1	2		99	3		6	5	1		999
2	9	2	1.19909	0503	卷二	2007	96	7171750	7	17	17	50	717	2	4807	48	7	48	2	412	3	1		1		3		1	1		3		1	8		3	12	3	1	2		99	8		8	5	1		999
2	1	1	1.19909	0503	卷二	2007	96	7201950	7	20	19	50	720	2	4912	49	12	47	2	114	1	3		1		19		1	1		19		1	8		3	12	3	1	2		99	1		5	5	1		999
1	4	1	1.16007	0503	卷二	2007	96	7171832	7	17	18	32	717	2	4808	48	8	48	2	220	1	3		3		6		1	1		3		2	8		3	12	3	1	2		99	1		4	5	1		999
3	9	2	0.981836	0503	卷二	2007	96	7242040	7	24	20	40	724	2	6702	67	2	29	1	820	3	1		1		6		1	1		4		1	18		3	16	4	1	2		99	8		7	5	1		999
1	1	2	0.871083	0503	卷二	2007	96	7161605	7	16	16	5	716	1	5311	53	11	43	2	110	2	2		2		8		1	1		3		4	19		3	16	4	1	2		99	1		6	5	1		999
3	10	1	0.981836	0503	卷二	2007	96	7231637	7	23	16	37	723	2	6902	69	2	27	1	812	1	3		1		8		1	1		3		1	19		3	16	4	1	2		99	4		3	5	1		999
2	1	2	0.877219	0503	卷二	2007	96	8012034	8	1	20	34	801	1	4406	44	6	52	2	114	1	3		5		19		1	1		19		1	3		1	3	2	98	98		0	2		5	5	1		999
1	1	2	1.24393	0503	卷二	2007	96	7241640	7	24	16	40	724	2	7603	76	3	20	1	110	1	3		3		6		1	3		19		1	6		3	12	3	5	1		0	8		7	5	1		999
3	2	1	1.22737	0503	卷二	2007	96	7231755	7	23	17	55	723	2	7308	73	8	23	1	243	3	1		1		8		1	1		3		1	8		3	12	3	5	1		0	3		7	5	1		999
1	6	1	1.16764	0503	卷二	2007	96	7191925	7	19	19	25	719	1	7005	70	5	26	1	235	1	3		1		3		3	1		3		1	8		3	12	3	5	1		0	2		7	5	1		999
1	12	2	0.934052	0503	卷二	2007	96	8051514	8	5	15	14	805	1	7004	70	4	26	1	807	2	2		1		10		1	2		8		1	10		1	14	4	5	1		0	3		5	5	1		999
1	4	1	0.995083	0503	卷二	2007	96	7221420	7	22	14	20	722	2	7208	72	8	24	1	220	1	3		1		19		1	1		19		1	20		3	18	5	5	1		0	8		6	5	1		999
1	8	2	0.842625	0503	卷二	2007	96	7181040	7	18	10	40	718	1	2612	26	12	70	3	242	1	3		1		19		1	1		6		1	19		1	14	4	2	1		0	1		8	5	1		999
6	2	1	0.862155	0503	卷二	2007	96	7261819	7	26	18	19	726	2	4005	40	5	56	2	737	4	1		1		1		1	1		1		1	3		3	6	2	1	2		99	3		5	4	2		1
3	1	1	1.14463	0503	卷二	2007	96	7242030	7	24	20	30	724	2	5502	55	2	41	2	206	3	1		3		6		1	3		3		4	6		3	12	3	1	2		99	1		7	4	2		64
5	4	1	1.2608	0503	卷二	2007	96	7201950	7	20	19	50	720	2	4302	43	2	53	2	981	3	1		3		19		1	3		97		1	8		3	12	3	1	2		99	8		7	4	2		12
1	11	1	1.03434	0503	卷二	2007	96	7221441	7	22	14	41	722	2	6512	65	12	31	1	807	1	3		1		4		1	1		6		1	11		3	15	4	5	1		0	2		7	4	2		64
3	6	1	1.00383	0503	卷二	2007	96	7192110	7	19	21	10	719	2	4305	43	5	53	2	411	4	1		1		97		1	1		1		4	8		3	12	3	2	1		0	1		6	4	2		34
3	2	2	0.303866	0503	卷二	2007	96	8031545	8	3	15	45	803	2	3805	38	5	58	2	243	2	2		1		1		1	1		1		4	1		99	99	1	1	2		99	3		5	3	1		97
2	6	1	0.351113	0503	卷二	2007	96	7292020	7	29	20	20	729	2	2705	27	5	69	3	260	2	2		1		1		1	1		1		3	1		99	99	1	1	2		99	1		5	3	1		64
1	4	2	1.16351	0503	卷二	2007	96	8021955	8	2	19	55	802	2	5011	50	11	46	2	220	1	3		1		3		1	1		1		4	4		3	9	3	1	2		99	3		8	3	1		51
6	2	1	0.910642	0503	卷二	2007	96	7181811	7	18	18	11	718	1	4211	42	11	54	2	737	3	1		1		22	受日本教育	1	1		3		1	6		3	14	4	1	2		99	3		4	3	1		999
4	4	2	1.02091	0503	卷二	2007	96	7190930	7	19	9	30	719	1	5111	51	11	45	2	720	4	1		1		3		1	1		3		1	8		3	12	3	1	2		99	1		6	3	1		38
5	3	2	1.44702	0503	卷二	2007	96	7171915	7	17	19	15	717	1	7311	73	11	23	1	912	3	1		2		9		1	1		3		3	7		3	14	4	5	2		1	2		5	3	1		62
1	10	2	0.848677	0503	卷二	2007	96	7162137	7	16	21	37	716	1	3612	36	12	60	2	803	2	2		1		3		1	3		3		4	3		3	6	2	3	2		1	1		5	3	1		53
5	3	2	1.23318	0503	卷二	2007	96	7211115	7	21	11	15	721	2	7105	71	5	25	1	912	3	1		3		2		4	2		3		3	18		3	16	4	5	1		0	8		7	3	1		81
6	2	1	0.983082	0503	卷二	2007	96	7191257	7	19	12	57	719	2	4902	49	2	47	2	737	4	1		1		1		1	1		1		4	3		3	6	2	3	1		0	3		7	3	1		51
3	3	2	1.09075	0503	卷二	2007	96	7211330	7	21	13	30	721	2	7001	70	1	26	1	268	4	1		5		4		1	5		4		1	3		3	6	2	1	2		99	1		8	2	2		39
4	1	2	0.877632	0503	卷二	2007	96	7171526	7	17	15	26	717	1	2904	29	4	67	3	328	4	1		2		3		1	2		3		2	3		3	6	2	1	2		99	3		8	2	2		1
2	11	1	0.934537	0503	卷二	2007	96	7161930	7	16	19	30	716	2	4412	44	12	52	2	830	2	2		1		2		1	1		1		1	3		3	6	2	1	2		99	2		7	2	2		23
2	11	2	0.877219	0503	卷二	2007	96	7180850	7	18	8	50	718	1	3903	39	3	57	2	830	2	2		1		1		2	1		1		3	3		3	6	2	1	2		99	2		5	2	2		59
2	3	1	1.25824	0503	卷二	2007	96	8041208	8	4	12	8	804	1	5610	56	10	40	2	221	1	3		1		3		1	1		1		1	4		3	9	3	1	2		99	3		7	2	2		51
1	5	1	1.01737	0503	卷二	2007	96	7181615	7	18	16	15	718	2	4102	41	2	55	2	241	2	2		1		3		1	1		3		3	6		2	11	3	1	2		99	1		6	2	2		92
2	5	1	1.19909	0503	卷二	2007	96	7302045	7	30	20	45	730	2	5412	54	12	42	2	202	1	3		3		1		3	1		3		2	7		3	12	3	1	2		99	8		8	2	2		36
3	4	2	1.07443	0503	卷二	2007	96	8151031	8	15	10	31	815	1	4711	47	11	49	2	320	3	1		1		3		1	1		3		4	8		3	12	3	1	2		99	3		3	2	2		71
2	9	1	0.987095	0503	卷二	2007	96	7181505	7	18	15	5	718	1	4211	42	11	54	2	412	2	2		1		2		1	1		1		1	8		3	12	3	1	2		99	3		6	2	2		39
1	1	1	0.813849	0503	卷二	2007	96	7171030	7	17	10	30	717	2	4208	42	8	54	2	110	1	3		1		6		1	1		6		1	18		1	13	4	1	2		99	1		4	2	2		97
5	3	2	1.28182	0503	卷二	2007	96	8041650	8	4	16	50	804	2	6307	63	7	33	1	912	4	1		2		8		1	2		4		1	19		3	16	4	1	2		99	1		8	2	2		93
1	7	2	0.813849	0503	卷二	2007	96	8051405	8	5	14	5	805	2	4003	40	3	56	2	234	3	1		1		4		1	1		4		1	19		3	16	4	1	2		99	3		7	2	2		93
2	10	1	1.20264	0503	卷二	2007	96	7251800	7	25	18	0	725	2	4806	48	6	48	2	600	1	3		1		3		1	1		3		1	4		3	9	3	5	1		0	4		3	2	2		64
2	5	2	1.33649	0503	卷二	2007	96	7180914	7	18	9	14	718	2	6505	65	5	31	1	202	2	2		1		6		1	1		8		1	8		3	12	3	5	1		0	8		4	2	2		93
2	1	1	1.02855	0503	卷二	2007	96	7172012	7	17	20	12	717	2	6908	69	8	27	1	114	2	2		1		3		1	1		3		4	11		3	15	4	5	1		0	1		7	2	2		98
1	12	2	0.934052	0503	卷二	2007	96	7211818	7	21	18	18	721	1	7406	74	6	22	1	802	2	2		1		10		1	2		6		1	18		3	14	4	5	1		0	3		5	2	2		64
3	2	2	0.981836	0503	卷二	2007	96	8061350	8	6	13	50	806	2	7212	72	12	24	1	243	2	2		3		19		1	2		6		1	19		1	15	4	5	1		0	8		7	2	2		97
3	7	2	0.981836	0503	卷二	2007	96	7211440	7	21	14	40	721	2	7507	75	7	21	1	320	1	3		1		3		1	1		10		1	19		2	15	4	5	1		0	8		8	2	2		93
1	10	2	1.02039	0503	卷二	2007	96	7251044	7	25	10	44	725	2	4307	43	7	53	2	803	1	3		1		1		1	1		3		4	4		1	8	3	3	1		0	2		8	2	2		64
2	9	2	1.05159	0503	卷二	2007	96	7211940	7	21	19	40	721	2	4309	43	9	53	2	412	3	1		1		4		1	1		4		4	6		1	11	3	3	1		0	1		3	2	2		98
3	3	2	0.923637	0503	卷二	2007	96	7211140	7	21	11	40	721	1	3208	32	8	64	2	268	4	1		1		1		1	1		1		1	3		3	6	2	1	2		99	3		6	1	2		1
3	5	2	0.837379	0503	卷二	2007	96	8041435	8	4	14	35	804	1	4109	41	9	55	2	325	4	1		2		1		1	2		1		1	3		3	6	2	1	2		99	3		5	1	2		34
3	5	2	1.01722	0503	卷二	2007	96	8031410	8	3	14	10	803	2	4705	47	5	49	2	325	4	1		1		3		1	1		1		1	3		3	6	2	1	2		99	2		8	1	2		39
3	8	1	0.837379	0503	卷二	2007	96	7181905	7	18	19	5	718	1	4108	41	8	55	2	710	4	1		1		1		1	1		1		3	3		3	6	2	1	2		99	8		8	1	2		71
1	4	2	0.848677	0503	卷二	2007	96	7222100	7	22	21	0	722	1	4010	40	10	56	2	220	2	2		1		3		1	1		1		1	3		3	6	2	1	2		99	1		5	1	2		64
1	6	1	1.03094	0503	卷二	2007	96	7202005	7	20	20	5	720	2	4701	47	1	49	2	235	2	2		1		3		1	1		1		4	3		3	6	2	1	2		99	1		5	1	2		31
3	2	1	0.837379	0503	卷二	2007	96	7172045	7	17	20	45	717	1	4102	41	2	55	2	243	2	2		2		4		1	2		1		97	3		3	6	2	1	2		99	3		7	1	2		71
3	2	2	0.892094	0503	卷二	2007	96	7271640	7	27	16	40	727	2	3802	38	2	58	2	243	2	2		1		1		1	1		1		1	3		3	6	2	1	2		99	1		5	1	2		64
1	9	2	0.936098	0503	卷二	2007	96	8011830	8	1	18	30	801	1	3104	31	4	65	3	403	1	3		1		22	日據時代警察學校	1	1		22	日據時代小學	1	3		3	6	2	1	2		99	3		7	1	2		84
1	10	1	0.90413	0503	卷二	2007	96	7231815	7	23	18	15	723	2	3710	37	10	59	2	803	1	3		1		22	日本教育	1	1		1		4	3		3	6	2	1	2		99	1		3	1	2		62
3	3	1	1.07761	0503	卷二	2007	96	7271055	7	27	10	55	727	1	5205	52	5	44	2	268	4	1		1		1		1	1		1		1	4		3	9	3	1	2		99	2		8	1	2		34
3	3	1	1.14803	0503	卷二	2007	96	8031505	8	3	15	5	803	2	4612	46	12	50	2	268	4	1		1		3		1	1		3		1	4		3	9	3	1	2		99	1		8	1	2		64
3	5	2	0.945059	0503	卷二	2007	96	8051430	8	5	14	30	805	1	4211	42	11	54	2	325	4	1		2		3		1	2		1		1	4		3	9	3	1	2		99	3		6	1	2		71
4	4	2	1.1697	0503	卷二	2007	96	7241915	7	24	19	15	724	2	7212	72	12	24	1	720	4	1		1		97		1	1		3		1	4		3	9	3	1	2		99	2		7	1	2		36
5	3	1	1.44191	0503	卷二	2007	96	7301040	7	30	10	40	730	2	5101	51	1	45	2	912	4	1		1		3		1	1		1		4	4		3	9	3	1	2		99	3		8	1	2		62
5	4	1	1.30926	0503	卷二	2007	96	7291125	7	29	11	25	729	1	3401	34	1	62	2	981	4	1		2		97		1	2		1		1	4		1	8	3	1	2		99	1		5	1	2		62
3	1	2	1.14803	0503	卷二	2007	96	7192050	7	19	20	50	719	2	4804	48	4	48	2	206	3	1		1		2		1	1		1		1	4		3	9	3	1	2		99	3		6	1	2		24
2	4	2	0.990023	0503	卷二	2007	96	7291720	7	29	17	20	729	1	4503	45	3	51	2	236	3	1		1		1		1	1		1		1	4		1	7	3	1	2		99	2		7	1	2		92
1	8	1	1.16351	0503	卷二	2007	96	7192112	7	19	21	12	719	2	5102	51	2	45	2	242	3	1		1		1		1	1		3		1	4		3	9	3	1	2		99	3		5	1	2		39
3	2	1	1.07761	0503	卷二	2007	96	7191740	7	19	17	40	719	1	4607	46	7	50	2	243	3	1		1		3		1	1		2		1	4		3	9	3	1	2		99	3		5	1	2		52
3	2	1	1.14803	0503	卷二	2007	96	7161650	7	16	16	50	716	2	4605	46	5	50	2	243	3	1		3		97		1	1		3		1	4		1	7	3	1	2		99	1		4	1	2		96
2	6	2	1.20264	0503	卷二	2007	96	7241600	7	24	16	0	724	2	5201	52	1	44	2	260	3	1		1		1		1	1		1		2	4		3	6	2	1	2		99	3		7	1	2		23
2	9	2	1.05471	0503	卷二	2007	96	7281858	7	28	18	58	728	2	4503	45	3	51	2	412	3	1		1		3		1	1		1		4	4		3	9	3	1	2		99	3		6	1	2		83
3	7	1	1.14803	0503	卷二	2007	96	7290935	7	29	9	35	729	2	5311	53	11	43	2	420	3	1		1		3		1	1		3		4	4		3	9	3	1	2		99	2		6	1	2		73
3	8	1	1.14803	0503	卷二	2007	96	7181555	7	18	15	55	718	2	5202	52	2	44	2	710	3	1		1		3		1	1		1		3	4		3	9	3	1	2		99	8		8	1	2		1
4	4	2	1.14127	0503	卷二	2007	96	7301708	7	30	17	8	730	1	5711	57	11	39	1	338	3	1		1		97		3	1		1		1	4		3	9	3	1	2		99	2		4	1	2		34
2	2	2	0.990023	0503	卷二	2007	96	7170905	7	17	9	5	717	1	3909	39	9	57	2	231	2	2		2		1		1	2		1		1	4		1	7	3	1	2		99	2		5	1	2		96
1	8	1	1.09215	0503	卷二	2007	96	7231204	7	23	12	4	723	1	4808	48	8	48	2	242	2	2		1		1		1	1		4		4	4		3	9	3	1	2		99	8		8	1	2		84
3	2	2	0.945059	0503	卷二	2007	96	7271740	7	27	17	40	727	1	4510	45	10	51	2	243	2	2		1		1		1	1		2		1	4		3	9	3	1	2		99	3		5	1	2		62
3	2	2	1.07761	0503	卷二	2007	96	7251820	7	25	18	20	725	1	5206	52	6	44	2	243	2	2		1		3		1	1		3		1	4		3	9	3	1	2		99	3		5	1	2		52
3	2	2	1.14803	0503	卷二	2007	96	7291745	7	29	17	45	729	2	4708	47	8	49	2	243	2	2		1		3		1	1		3		1	4		3	9	3	1	2		99	3		6	1	2		26
3	2	2	1.07761	0503	卷二	2007	96	7271910	7	27	19	10	727	1	4904	49	4	47	2	243	2	2		2		3		1	2		3		4	4		3	9	3	1	2		99	3		5	1	2		51
2	7	1	1.28958	0503	卷二	2007	96	7271930	7	27	19	30	727	2	6812	68	12	28	1	330	1	3		97		97		97	4		4		3	4		3	9	3	1	2		99	3		5	1	2		71
1	9	1	0.95781	0503	卷二	2007	96	7211100	7	21	11	0	721	1	4304	43	4	53	2	403	1	3		1		3		1	1		1		1	4		3	9	3	1	2		99	1		3	1	2		84
6	2	1	0.913343	0503	卷二	2007	96	7290959	7	29	9	59	729	1	4505	45	5	51	2	330	1	3		1		1		1	1		22	日本教育3年	1	4		3	9	3	1	2		99	3		6	1	2		31
1	12	2	1.09215	0503	卷二	2007	96	7221855	7	22	18	55	722	1	5512	55	12	41	2	802	1	3		1		1		1	1		3		3	4		3	9	3	1	2		99	2		5	1	2		92
4	4	2	1.02091	0503	卷二	2007	96	7231840	7	23	18	40	723	1	5504	55	4	41	2	720	4	1		1		3		1	1		1		1	6		3	12	3	1	2		99	2		1	1	2		28
2	1	2	1.19909	0503	卷二	2007	96	7271005	7	27	10	5	727	2	4908	49	8	47	2	114	3	1		1		6		1	1		4		3	6		3	12	3	1	2		99	1		5	1	2		31
3	4	1	1.22737	0503	卷二	2007	96	7291910	7	29	19	10	729	2	7202	72	2	24	1	320	3	1		5		3		1	5		3		3	6		1	11	3	1	2		99	6		7	1	2		34
5	4	1	1.18348	0503	卷二	2007	96	7261740	7	26	17	40	726	1	3910	39	10	57	2	981	3	1		1		1		1	1		1		1	6		1	10	3	1	2		99	1		4	1	2		62
1	1	1	1.16007	0503	卷二	2007	96	7171938	7	17	19	38	717	2	5401	54	1	42	2	115	2	2		1		19		1	1		3		1	6		3	12	3	1	2		99	3		8	1	2		63
2	9	2	1.33649	0503	卷二	2007	96	7211903	7	21	19	3	721	2	6112	61	12	35	1	412	2	2		1		3		1	1		1		3	6		3	12	3	1	2		99	3		6	1	2		61
3	5	2	1.19754	0503	卷二	2007	96	7272030	7	27	20	30	727	1	5601	56	1	40	2	325	4	1		2		3		1	2		3		1	7		1	10	3	1	2		99	1		8	1	2		20
2	5	2	0.987095	0503	卷二	2007	96	7301954	7	30	19	54	730	1	4508	45	8	51	2	202	3	1		1		2		1	1		2		1	7		3	12	3	1	2		99	1		5	1	2		35
3	8	1	1.22737	0503	卷二	2007	96	7161815	7	16	18	15	716	2	6702	67	2	29	1	710	3	1		1		6		1	97		4		1	7		3	12	3	1	2		99	8		7	1	2		64
2	9	2	1.33649	0503	卷二	2007	96	7181604	7	18	16	4	718	2	6110	61	10	35	1	412	2	2		1		3		1	1		1		2	7		3	12	3	1	2		99	3		7	1	2		62
2	12	1	1.25452	0503	卷二	2007	96	7242105	7	24	21	5	724	1	6503	65	3	31	1	900	2	2		1		7		1	1		1		2	7		3	12	3	1	2		99	1		7	1	2		30
5	3	1	1.18348	0503	卷二	2007	96	8031140	8	3	11	40	803	1	4509	45	9	51	2	912	5	1		2		4		1	2		3		1	8		3	12	3	1	2		99	3		8	1	2		1
2	2	1	0.987095	0503	卷二	2007	96	7251955	7	25	19	55	725	1	4303	43	3	53	2	231	4	1		1		1		1	1		1		1	8		3	11	3	1	2		99	1		3	1	2		90
3	3	2	1.07443	0503	卷二	2007	96	7301825	7	30	18	25	730	1	5503	55	3	41	2	268	4	1		1		3		1	1		3		4	8		3	12	3	1	2		99	3		5	1	2		15
4	1	2	1.16624	0503	卷二	2007	96	8041507	8	4	15	7	804	2	7006	70	6	26	1	328	4	1		1		97		1	1		97		4	8		3	12	3	1	2		99	3		6	1	2		98
5	2	1	1.5041	0503	卷二	2007	96	7191936	7	19	19	36	719	1	5808	58	8	38	1	613	4	1		1		3		1	1		1		1	8		3	12	3	1	2		99	3		5	1	2		64
5	2	2	1.5041	0503	卷二	2007	96	7281555	7	28	15	55	728	1	6410	64	10	32	1	613	4	1		1		3		1	1		3		1	8		3	12	3	1	2		99	3		8	1	2		98
4	3	2	1.21225	0503	卷二	2007	96	7261910	7	26	19	10	726	2	5812	58	12	38	1	718	4	1		1		11		1	1		1		3	8		3	12	3	1	2		99	7		2	1	2		34
3	9	2	1.14463	0503	卷二	2007	96	7221925	7	22	19	25	722	2	5311	53	11	43	2	820	4	1		1		3		1	1		1		1	8		1	10	3	1	2		99	3		8	1	2		34
5	3	1	1.44702	0503	卷二	2007	96	7201100	7	20	11	0	720	1	6908	69	8	27	1	912	4	1		2		8		1	2		8		1	8		3	12	3	1	2		99	2		8	1	2		37
3	4	1	1.19754	0503	卷二	2007	96	7271930	7	27	19	30	727	1	5811	58	11	38	1	320	3	1		1		3		1	1		3		1	8		3	12	3	1	2		99	2		7	1	2		71
3	4	2	1.19754	0503	卷二	2007	96	7252035	7	25	20	35	725	1	6007	60	7	36	1	320	3	1		1		3		3	1		1		3	8		3	12	3	1	2		99	8		5	1	2		84
3	5	1	1.07443	0503	卷二	2007	96	7161030	7	16	10	30	716	1	5503	55	3	41	2	325	3	1		2		3		1	2		3		2	8		3	12	3	1	2		99	3		4	1	2		98
3	6	2	1.22737	0503	卷二	2007	96	7211040	7	21	10	40	721	2	7007	70	7	26	1	411	3	1		1		8		1	2		3		1	8		3	12	3	1	2		99	3		7	1	2		34
6	2	1	1.15735	0503	卷二	2007	96	7241259	7	24	12	59	724	1	5811	58	11	38	1	737	3	1		1		3		1	1		3		3	8		1	11	3	1	2		99	3		7	1	2		33
3	9	1	1.07443	0503	卷二	2007	96	7262010	7	26	20	10	726	1	4710	47	10	49	2	820	3	1		1		1		1	1		3		4	8		3	12	3	1	2		99	3		5	1	2		34
3	9	2	1.27579	0503	卷二	2007	96	7161720	7	16	17	20	716	2	6112	61	12	35	1	820	3	1		1		4		1	1		2		3	8		3	12	3	1	2		99	3		4	1	2		36
2	5	2	1.12555	0503	卷二	2007	96	7181127	7	18	11	27	718	1	5203	52	3	44	2	202	2	2		1		4		1	1		3		1	8		3	12	3	1	2		99	2		7	1	2		90
1	4	2	1.16007	0503	卷二	2007	96	8102003	8	10	20	3	810	2	4801	48	1	48	2	220	2	2		1		2		1	1		1		4	8		3	12	3	1	2		99	8		7	1	2		90
2	2	2	1.12555	0503	卷二	2007	96	7311224	7	31	12	24	731	1	5109	51	9	45	2	231	2	2		3		4		1	1		1		4	8		3	12	3	1	2		99	7		2	1	2		73
1	6	1	1.08892	0503	卷二	2007	96	7241805	7	24	18	5	724	1	4805	48	5	48	2	235	2	2		1		6		1	1		3		4	8		3	12	3	1	2		99	9	密宗紅派	5	1	2		28
3	2	1	1.14463	0503	卷二	2007	96	7221730	7	22	17	30	722	2	5312	53	12	43	2	243	2	2		1		3		1	1		3		1	8		3	12	3	1	2		99	3		6	1	2		39
3	2	1	0.942264	0503	卷二	2007	96	7222015	7	22	20	15	722	1	4201	42	1	54	2	243	2	2		1		6		1	1		4		1	8		3	12	3	1	2		99	3		5	1	2		82
3	2	2	1.14463	0503	卷二	2007	96	8012058	8	1	20	58	801	2	5206	52	6	44	2	243	2	2		3		4		1	1		1		1	8		3	12	3	1	2		99	3		5	1	2		35
4	2	1	1.21225	0503	卷二	2007	96	7261934	7	26	19	34	726	2	5906	59	6	37	1	310	2	2		2		3		1	2		3		1	8		3	12	3	1	2		99	3		5	1	2		36
3	4	1	1.07443	0503	卷二	2007	96	7292021	7	29	20	21	729	1	5505	55	5	41	2	320	2	2		2		3		1	2		3		1	8		3	12	3	1	2		99	1		7	1	2		21
3	4	2	1.07443	0503	卷二	2007	96	7251850	7	25	18	50	725	1	5409	54	9	42	2	320	2	2		2		1		1	1		4		4	8		3	12	3	1	2		99	3		7	1	2		22
3	7	2	1.1521	0503	卷二	2007	96	7211600	7	21	16	0	721	1	6710	67	10	29	1	420	2	2		1		6		3	1		3		1	8		1	10	3	1	2		99	7		6	1	2		36
3	9	2	1.27579	0503	卷二	2007	96	7201013	7	20	10	13	720	2	6209	62	9	34	1	820	2	2		1		8		1	1		1		4	8		3	12	3	1	2		99	8		4	1	2		64
2	11	1	1.12555	0503	卷二	2007	96	7221540	7	22	15	40	722	1	5407	54	7	42	2	830	2	2		1		3		1	1		1		3	8		3	12	3	1	2		99	1		8	1	2		73
2	11	2	1.20691	0503	卷二	2007	96	7202110	7	20	21	10	720	1	6701	67	1	29	1	830	2	2		1		3		1	1		4		1	8		3	12	3	1	2		99	2		7	1	2		52
1	4	2	1.293	0503	卷二	2007	96	7292005	7	29	20	5	729	2	6004	60	4	36	1	220	1	3		1		3		1	1		2		1	8		3	12	3	1	2		99	1		3	1	2		62
2	7	2	1.12555	0503	卷二	2007	96	7161204	7	16	12	4	716	1	4908	49	8	47	2	330	1	3		1		3		1	1		1		1	8		3	13	4	1	2		99	3		8	1	2		22
3	7	2	1.27579	0503	卷二	2007	96	7240910	7	24	9	10	724	2	6502	65	2	31	1	420	1	3		1		4		1	1		3		1	8		3	12	3	1	2		99	3		8	1	2		62
1	12	2	1.16007	0503	卷二	2007	96	7261518	7	26	15	18	726	2	4705	47	5	49	2	802	1	3		1		2		1	1		1		4	8		3	12	3	1	2		99	1		5	1	2		62
1	10	1	1.08892	0503	卷二	2007	96	7221502	7	22	15	2	722	1	5207	52	7	44	2	803	1	3		1		4		1	1		1		4	8		3	12	3	1	2		99	1		6	1	2		36
2	11	2	1.12555	0503	卷二	2007	96	7162115	7	16	21	15	716	1	4909	49	9	47	2	830	1	3		1		1		1	1		1		3	8		3	12	3	1	2		99	2		5	1	2		51
2	11	2	1.28577	0503	卷二	2007	96	7201915	7	20	19	15	720	2	6804	68	4	28	1	830	1	3		1		4		3	1		3		3	8		3	12	3	1	2		99	2		6	1	2		82
5	3	1	1.18348	0503	卷二	2007	96	7291834	7	29	18	34	729	1	4211	42	11	54	2	806	1	3		2		4		1	2		1		1	8		3	12	3	1	2		99	3		8	1	2		92
4	1	2	0.932933	0503	卷二	2007	96	7222040	7	22	20	40	722	2	6610	66	10	30	1	328	4	1		1		8		1	1		1		4	10		3	14	4	1	2		99	3		8	1	2		95
2	3	2	0.84122	0503	卷二	2007	96	7241535	7	24	15	35	724	2	4401	44	1	52	2	221	3	1		1		3		1	1		3		1	10		3	14	4	1	2		99	3		5	1	2		26
2	1	1	1.02855	0503	卷二	2007	96	7241830	7	24	18	30	724	2	6901	69	1	27	1	114	2	2		1		3		1	1		3		3	10		3	14	4	1	2		99	3		7	1	2		61
1	7	1	0.871083	0503	卷二	2007	96	7272010	7	27	20	10	727	1	4608	46	8	50	2	234	1	3		3		19		1	1		3		4	10		3	14	4	1	2		99	1		5	1	2		81
1	6	1	0.970897	0503	卷二	2007	96	7231900	7	23	19	0	723	1	6212	62	12	34	1	235	1	3		1		1		3	1		3		1	10		3	14	4	1	2		99	8		6	1	2		84
2	10	2	1.00355	0503	卷二	2007	96	8031925	8	3	19	25	803	1	5706	57	6	39	1	600	1	3		1		3		1	1		4		4	10		3	15	4	1	2		99	3		8	1	2		36
3	10	1	0.859487	0503	卷二	2007	96	7242042	7	24	20	42	724	1	4908	49	8	47	2	812	1	3		1		3		1	1		3		1	10		3	15	4	1	2		99	1		5	1	2		73
3	3	1	0.981836	0503	卷二	2007	96	7312003	7	31	20	3	731	2	6908	69	8	27	1	268	3	1		1		3		1	1		3		1	11		3	14	4	1	2		99	3		7	1	2		24
3	5	1	0.981836	0503	卷二	2007	96	7261915	7	26	19	15	726	2	6610	66	10	30	1	325	3	1		2		4		1	2		4		1	11		3	14	4	1	2		99	3		7	1	2		36
3	5	2	0.753764	0503	卷二	2007	96	7171930	7	17	19	30	717	1	4102	41	2	55	2	325	3	1		2		2		1	2		2		1	11		3	15	4	1	2		99	3		7	1	2		33
2	7	1	1.06912	0503	卷二	2007	96	7282004	7	28	20	4	728	2	6010	60	10	36	1	330	3	1		1		4		1	1		3		1	11		3	15	4	1	2		99	3		6	1	2		62
1	9	1	1.03434	0503	卷二	2007	96	8051010	8	5	10	10	805	2	5904	59	4	37	1	408	3	1		1		3		1	1		3		3	11		3	14	4	1	2		99	3		6	1	2		84
2	10	1	0.900379	0503	卷二	2007	96	7251950	7	25	19	50	725	1	4706	47	6	49	2	600	3	1		1		3		1	1		1		1	11		3	14	4	1	2		99	6		7	1	2		51
5	2	1	1.15004	0503	卷二	2007	96	7221101	7	22	11	1	722	2	4912	49	12	47	2	613	3	1		2		6		1	1		3		4	11		3	15	4	1	2		99	3		6	1	2		62
4	3	2	0.910258	0503	卷二	2007	96	7241920	7	24	19	20	724	1	5811	58	11	38	1	718	3	1		1		3		1	1		3		1	11		3	14	4	1	2		99	3		6	1	2		36
4	4	1	0.816678	0503	卷二	2007	96	7221229	7	22	12	29	722	1	5109	51	9	45	2	720	3	1		1		1		1	1		1		1	11		3	15	4	1	2		99	8		7	1	2		20
6	2	1	0.884917	0503	卷二	2007	96	7201816	7	20	18	16	720	2	4902	49	2	47	2	737	3	1		1		1		1	1		1		1	11		3	14	4	1	2		99	3		7	1	2		1
2	5	2	1.00355	0503	卷二	2007	96	7212110	7	21	21	10	721	1	5602	56	2	40	2	202	2	2		1		8		1	1		3		1	11		3	14	4	1	2		99	3		5	1	2		999
3	1	1	1.02057	0503	卷二	2007	96	7251825	7	25	18	25	725	2	5810	58	10	38	1	206	2	2		3		3		1	3		4		1	11		3	15	4	1	2		99	1		5	1	2		81
3	6	1	0.859487	0503	卷二	2007	96	7301830	7	30	18	30	730	1	5510	55	10	41	2	411	2	2		1		3		1	1		3		1	11		3	15	4	1	2		99	1		5	1	2		35
5	3	2	1.28182	0503	卷二	2007	96	7172059	7	17	20	59	717	2	5605	56	5	40	2	912	2	2		3		13		1	3		3		2	11		3	15	4	1	2		99	2		7	1	2		64
3	7	1	0.981836	0503	卷二	2007	96	7290850	7	29	8	50	729	2	6907	69	7	27	1	420	1	3		1		3		1	1		3		4	11		3	14	4	1	2		99	3		8	1	2		95
1	2	1	0.763933	0503	卷二	2007	96	7182035	7	18	20	35	718	1	3710	37	10	59	2	100	2	2		2		6		1	2		6		1	12		1	14	4	1	2		99	3		8	1	2		39
2	3	2	1.00355	0503	卷二	2007	96	7232020	7	23	20	20	723	1	5803	58	3	38	1	221	2	2		1		4		1	1		3		4	12		3	15	4	1	2		99	1		5	1	2		81
2	9	2	1.00355	0503	卷二	2007	96	8081720	8	8	17	20	808	1	5801	58	1	38	1	704	2	2		1		4		1	1		3		1	12		3	15	4	1	2		99	2		4	1	2		93
4	2	1	0.816678	0503	卷二	2007	96	7251853	7	25	18	53	725	1	5010	50	10	46	2	310	3	1		2		4		1	2		1		1	13		3	12	3	1	2		99	1		5	1	2		61
2	9	1	1.06912	0503	卷二	2007	96	7181350	7	18	13	50	718	2	6409	64	9	32	1	412	2	2		1		4		1	1		3		2	15		3	14	4	1	2		99	3		5	1	2		82
3	5	1	0.803015	0503	卷二	2007	96	7221040	7	22	10	40	722	2	3908	39	8	57	2	325	3	1		2		3		1	2		3		1	16		1	20	5	1	2		99	3		8	1	2		95
1	5	1	0.928	0503	卷二	2007	96	7222030	7	22	20	30	722	2	5006	50	6	46	2	241	1	3		1		3		1	1		1		1	16		3	19	5	1	2		99	1		8	1	2		81
3	10	1	1.02057	0503	卷二	2007	96	7211130	7	21	11	30	721	2	6202	62	2	34	1	812	1	3		1		1		1	1		3		3	16		2	13	4	1	2		99	3		8	1	2		71
4	3	1	0.875714	0503	卷二	2007	96	8011938	8	1	19	38	801	1	6901	69	1	27	1	718	5	1		1		3		1	1		3		1	18		3	16	4	1	2		99	3		7	1	2		36
5	3	1	1.15004	0503	卷二	2007	96	7261913	7	26	19	13	726	2	5510	55	10	41	2	912	4	1		1		1		1	1		1		4	18		3	16	4	1	2		99	2		7	1	2		95
2	6	2	1.00355	0503	卷二	2007	96	7241500	7	24	15	0	724	1	6502	65	2	31	1	260	3	1		2		8		1	2		8		4	18		3	15	4	1	2		99	3		7	1	2		35
5	3	1	1.28182	0503	卷二	2007	96	8051530	8	5	15	30	805	2	6204	62	4	34	1	912	3	1		1		3		1	1		3		1	18		3	16	4	1	2		99	7		2	1	2		93
2	2	1	0.95921	0503	卷二	2007	96	7281105	7	28	11	5	728	2	5405	54	5	42	2	231	2	2		1		3		1	1		3		4	18		3	16	4	1	2		99	1		7	1	2		36
2	9	2	1.06912	0503	卷二	2007	96	7201954	7	20	19	54	720	2	6205	62	5	34	1	512	2	2		1		19		1	1		11		1	18		3	16	4	1	2		99	1		5	1	2		20
2	9	2	1.06912	0503	卷二	2007	96	7201758	7	20	17	58	720	2	6108	61	8	35	1	412	2	2		2		4		1	2		3		1	18		3	16	4	1	2		99	3		8	1	2		84
1	3	2	0.934052	0503	卷二	2007	96	8021905	8	2	19	5	802	1	7308	73	8	23	1	108	1	3		1		6		1	1		6		1	18		2	16	4	1	2		99	8		8	1	2		62
2	11	2	0.965466	0503	卷二	2007	96	7201835	7	20	18	35	720	1	6808	68	8	28	1	830	1	3		3		8		1	3		3		3	18		3	16	4	1	2		99	2		7	1	2		38
3	3	1	1.02057	0503	卷二	2007	96	7211120	7	21	11	20	721	2	6205	62	5	34	1	268	4	1		1		8		1	1		3		4	19		3	18	5	1	2		99	8		8	1	2		93
3	2	2	1.02057	0503	卷二	2007	96	8022005	8	2	20	5	802	2	5905	59	5	37	1	243	3	1		3		4		1	1		3		1	19		3	16	4	1	2		99	3		7	1	2		73
5	2	1	1.28182	0503	卷二	2007	96	7192137	7	19	21	37	719	2	6012	60	12	36	1	613	3	1		2		4		1	2		3		1	19		3	16	4	1	2		99	8		6	1	2		93
3	9	1	0.957973	0503	卷二	2007	96	7271943	7	27	19	43	727	1	6103	61	3	35	1	820	3	1		1		8		1	1		3		4	19		3	16	4	1	2		99	8		6	1	2		51
2	5	2	1.06912	0503	卷二	2007	96	7301020	7	30	10	20	730	2	5609	56	9	40	2	202	2	2		1		19		1	1		8		1	19		3	16	4	1	2		99	8		7	1	2		93
3	1	2	1.02057	0503	卷二	2007	96	7231440	7	23	14	40	723	2	6111	61	11	35	1	206	2	2		1		4		1	1		3		1	19		3	16	4	1	2		99	3		8	1	2		93
2	3	1	0.95921	0503	卷二	2007	96	7212033	7	21	20	33	721	2	4601	46	1	50	2	221	2	2		1		97		1	1		3		1	19		3	17	5	1	2		99	1		7	1	2		93
2	2	2	1.06912	0503	卷二	2007	96	7311934	7	31	19	34	731	2	5801	58	1	38	1	231	2	2		1		3		1	1		3		1	19		3	17	5	1	2		99	2		7	1	2		84
1	8	2	0.970897	0503	卷二	2007	96	7191928	7	19	19	28	719	1	5903	59	3	37	1	242	2	2		3		9		1	1		3		1	19		3	16	4	1	2		99	3		5	1	2		36
4	2	1	0.969734	0503	卷二	2007	96	7242023	7	24	20	23	724	2	5607	56	7	40	2	310	2	2		1		4		1	1		3		3	19		3	16	4	1	2		99	2		6	1	2		93
2	7	1	1.00355	0503	卷二	2007	96	7272230	7	27	22	30	727	1	6103	61	3	35	1	330	2	2		1		3		1	1		3		1	19		3	16	4	1	2		99	3		7	1	2		81
3	6	1	0.753764	0503	卷二	2007	96	7281700	7	28	17	0	728	1	4112	41	12	55	2	411	2	2		1		3		1	1		3		1	19		3	16	4	1	2		99	8		6	1	2		92
1	4	1	1.03434	0503	卷二	2007	96	8101750	8	10	17	50	810	2	5601	56	1	40	2	220	1	3		1		4		1	1		4		1	19		3	18	5	1	2		99	1		5	1	2		90
1	6	2	1.03434	0503	卷二	2007	96	7162103	7	16	21	3	716	2	6109	61	9	35	1	235	1	3		3		9		1	3		6		1	19		3	16	4	1	2		99	3		7	1	2		36
1	9	2	0.970897	0503	卷二	2007	96	7211905	7	21	19	5	721	1	5708	57	8	39	1	403	1	3		1		4		1	1		3		1	19		3	16	4	1	2		99	3		7	1	2		84
3	10	1	0.957973	0503	卷二	2007	96	7171935	7	17	19	35	717	1	6203	62	3	34	1	812	1	3		1		3		1	1		1		1	19		3	16	4	1	2		99	8		7	1	2		37
1	1	2	0.970897	0503	卷二	2007	96	7171400	7	17	14	0	717	1	6207	62	7	34	1	243	3	1		1		3		1	1		3		1	20		2	17	5	1	2		99	2		5	1	2		93
2	3	1	1.00355	0503	卷二	2007	96	8052004	8	5	20	4	805	1	5810	58	10	38	1	221	2	2		1		19		1	1		4		4	20		3	18	5	1	2		99	8		5	1	2		81
2	3	2	0.900379	0503	卷二	2007	96	8050912	8	5	9	12	805	1	5403	54	3	42	2	221	2	2		3		19		1	3		7		3	20		3	19	5	1	2		99	8		5	1	2		51
2	4	1	1.02855	0503	卷二	2007	96	7261015	7	26	10	15	726	2	6610	66	10	30	1	236	2	2		1		19		1	1		19		1	20		3	18	5	1	2		99	1		4	1	2		93
2	4	1	1.00355	0503	卷二	2007	96	7221010	7	22	10	10	722	1	5802	58	2	38	1	236	2	2		2		3		1	1		1		1	20		3	19	5	1	2		99	2		2	1	2		84
1	1	2	1.03434	0503	卷二	2007	96	7181610	7	18	16	10	718	2	6105	61	5	35	1	110	1	3		1		8		1	1		3		3	20		3	18	5	1	2		99	1		3	1	2		93
2	2	2	1.06912	0503	卷二	2007	96	7211415	7	21	14	15	721	2	6408	64	8	32	1	231	2	2		2		8		1	2		8		1	19		3	17	5	5	2		1	2		3	1	2		94
1	12	1	1.08892	0503	卷二	2007	96	7281122	7	28	11	22	728	1	4812	48	12	48	2	913	3	1		1		4		1	1		3		4	6		3	12	3	3	2		1	1		2	1	2		34
2	3	1	1.12555	0503	卷二	2007	96	7211724	7	21	17	24	721	1	4909	49	9	47	2	221	2	2		1		3		1	1		3		4	6		3	12	3	3	2		1	3		8	1	2		31
2	11	2	1.00355	0503	卷二	2007	96	7241940	7	24	19	40	724	1	6206	62	6	34	1	830	1	3		1		1		1	1		3		1	13		3	13	4	3	2		1	1		5	1	2		90
3	1	1	1.27957	0503	卷二	2007	96	7201940	7	20	19	40	720	2	6209	62	9	34	1	206	2	2		1		4		3	1		3		1	4		3	9	3	2	2		1	3		7	1	2		36
3	4	1	1.1521	0503	卷二	2007	96	7222153	7	22	21	53	722	1	6911	69	11	27	1	320	3	1		1		4		3	1		8		3	6		3	12	3	5	1		0	8		8	1	2		21
2	2	2	1.33649	0503	卷二	2007	96	7301040	7	30	10	40	730	2	6210	62	10	34	1	231	1	3		3		6		1	3		3		1	6		3	12	3	5	1		0	1		8	1	2		62
6	1	1	1.18618	0503	卷二	2007	96	8271845	8	27	18	45	827	2	7207	72	7	24	1	357	4	1		2		4		1	1		3		1	7		3	12	3	5	1		0	3		5	1	2		97
4	1	1	1.16624	0503	卷二	2007	96	7241847	7	24	18	47	724	2	7502	75	2	21	1	328	2	2		1		3		1	1		3		2	7		3	12	3	5	1		0	3		6	1	2		34
3	6	1	1.22737	0503	卷二	2007	96	7281005	7	28	10	5	728	2	7011	70	11	26	1	411	2	2		1		3		1	1		3		3	7		3	12	3	5	1		0	1		8	1	2		26
6	1	2	1.18618	0503	卷二	2007	96	7281100	7	28	11	0	728	2	7608	76	8	20	1	357	4	1		1		8		3	1		3		3	8		3	12	3	5	1		0	3		5	1	2		36
4	3	2	1.16624	0503	卷二	2007	96	7241800	7	24	18	0	724	2	7103	71	3	25	1	718	4	1		1		4		3	1		3		3	8		3	12	3	5	1		0	3		7	1	2		36
3	5	1	1.19754	0503	卷二	2007	96	7271700	7	27	17	0	727	1	5906	59	6	37	1	325	3	1		2		3		1	2		3		1	8		3	12	3	5	1		0	2		7	1	2		51
3	9	2	1.22737	0503	卷二	2007	96	7211848	7	21	18	48	721	2	7207	72	7	24	1	820	3	1		1		4		1	1		3		1	8		3	12	3	5	1		0	3		4	1	2		34
1	9	2	1.2137	0503	卷二	2007	96	7172015	7	17	20	15	717	1	5703	57	3	39	1	403	1	3		2		2		1	1		1		1	8		3	12	3	5	1		0	3		5	1	2		61
6	2	1	1.18618	0503	卷二	2007	96	7261255	7	26	12	55	726	2	6703	67	3	29	1	800	1	3		1		3		1	1		1		1	8		3	12	3	5	1		0	3		7	1	2		98
1	11	1	1.293	0503	卷二	2007	96	7201953	7	20	19	53	720	2	6507	65	7	31	1	807	1	3		1		3		1	1		3		1	8		3	12	3	5	1		0	3		5	1	2		82
1	11	1	1.2137	0503	卷二	2007	96	7221357	7	22	13	57	722	1	6112	61	12	35	1	807	1	3		1		3		1	1		1		3	8		3	12	3	5	1		0	3		4	1	2		63
3	8	1	0.981836	0503	卷二	2007	96	7161545	7	16	15	45	716	2	7109	71	9	25	1	710	3	1		1		6		1	2		4		3	10		3	14	4	5	1		0	2		8	1	2		31
2	6	1	1.02855	0503	卷二	2007	96	7312140	7	31	21	40	731	2	6810	68	10	28	1	260	2	2		1		8		3	1		8		1	10		3	14	4	5	1		0	8		7	1	2		51
1	3	1	1.03434	0503	卷二	2007	96	7312053	7	31	20	53	731	2	6510	65	10	31	1	108	1	3		1		6		1	1		6		1	10		3	14	4	5	1		0	1		3	1	2		36
5	3	2	1.28182	0503	卷二	2007	96	7311916	7	31	19	16	731	2	6509	65	9	31	1	912	4	1		4		3		1	4		1		1	11		2	13	4	5	1		0	2		5	1	2		95
3	2	1	1.02057	0503	卷二	2007	96	7181740	7	18	17	40	718	2	5910	59	10	37	1	243	2	2		1		3		1	1		3		1	11		3	15	4	5	1		0	3		7	1	2		90
1	12	2	0.871083	0503	卷二	2007	96	7221055	7	22	10	55	722	1	5002	50	2	46	2	802	2	2		1		8		1	1		4		3	11		3	14	4	5	1		0	1		6	1	2		52
1	12	2	0.995083	0503	卷二	2007	96	7211908	7	21	19	8	721	2	7104	71	4	25	1	802	2	2		1		3		1	1		6		1	11		3	14	4	5	1		0	3		6	1	2		62
1	5	1	1.03434	0503	卷二	2007	96	7201150	7	20	11	50	720	2	5702	57	2	39	1	241	1	3		1		3		1	1		3		4	11		3	15	4	5	1		0	8		6	1	2		61
4	1	2	0.932933	0503	卷二	2007	96	7171541	7	17	15	41	717	2	6709	67	9	29	1	111	1	3		2		11		1	1		7		1	11		3	11	3	5	1		0	3		8	1	2		62
2	10	1	1.02855	0503	卷二	2007	96	7231140	7	23	11	40	723	2	6906	69	6	27	1	600	1	3		1		3		1	1		2		1	11		3	14	4	5	1		0	8		8	1	2		95
3	7	1	0.981836	0503	卷二	2007	96	7241807	7	24	18	7	724	2	6912	69	12	27	1	420	3	1		1		3		1	2		3		1	18		2	16	4	5	1		0	2		4	1	2		81
3	8	1	0.981836	0503	卷二	2007	96	7182015	7	18	20	15	718	2	6902	69	2	27	1	710	3	1		1		3		1	1		3		1	18		3	16	4	5	1		0	2		8	1	2		28
6	2	1	0.890688	0503	卷二	2007	96	7221854	7	22	18	54	722	1	6610	66	10	30	1	737	3	1		1		7		1	1		7		1	18		3	18	5	5	1		0	1		1	1	2		93
1	4	2	0.995083	0503	卷二	2007	96	8102147	8	10	21	47	810	2	6712	67	12	29	1	220	1	3		1		7		1	1		7		1	18		3	16	4	5	1		0	8		5	1	2		63
1	7	2	1.03434	0503	卷二	2007	96	7221305	7	22	13	5	722	2	6409	64	9	32	1	234	3	1		1		6		1	1		8		1	19		3	16	4	5	1		0	8		5	1	2		93
3	4	1	0.981836	0503	卷二	2007	96	7242000	7	24	20	0	724	2	7107	71	7	25	1	320	3	1		1		11		1	1		8		1	19		3	16	4	5	1		0	1		7	1	2		81
2	9	1	1.02855	0503	卷二	2007	96	8032145	8	3	21	45	803	2	7309	73	9	23	1	412	3	1		1		4		1	1		8		1	19		3	16	4	5	1		0	3		7	1	2		96
2	8	2	1.02855	0503	卷二	2007	96	7221030	7	22	10	30	722	2	7102	71	2	25	1	408	2	2		1		4		1	1		4		1	19		3	16	4	5	1		0	3		7	1	2		63
2	1	1	1.02855	0503	卷二	2007	96	7162051	7	16	20	51	716	2	6807	68	7	28	1	114	1	3		1		4		1	1		4		3	19		1	15	4	5	1		0	2		5	1	2		84
2	1	1	1.02855	0503	卷二	2007	96	7301945	7	30	19	45	730	2	6605	66	5	30	1	114	1	3		1		10		1	1		4		4	19		3	16	4	5	1		0	3		8	1	2		63
1	4	2	0.934052	0503	卷二	2007	96	7212110	7	21	21	10	721	1	6609	66	9	30	1	220	1	3		1		12		1	1		4		4	19		3	16	4	5	1		0	8		8	1	2		35
1	6	1	0.995083	0503	卷二	2007	96	7232105	7	23	21	5	723	2	7012	70	12	26	1	235	1	3		1		19		1	1		10		4	19		3	16	4	5	1		0	7		7	1	2		84
1	9	2	0.995083	0503	卷二	2007	96	7311905	7	31	19	5	731	2	7211	72	11	24	1	403	1	3		1		6		1	1		3		4	19		3	16	4	5	1		0	3		7	1	2		71
1	12	2	1.03434	0503	卷二	2007	96	7211340	7	21	13	40	721	2	6410	64	10	32	1	802	1	3		1		3		1	1		3		1	19		3	16	4	5	1		0	4		2	1	2		20
1	11	1	0.995083	0503	卷二	2007	96	7291550	7	29	15	50	729	2	6712	67	12	29	1	807	1	3		1		8		1	1		8		1	19		3	16	4	5	1		0	3		7	1	2		95
1	7	1	0.995083	0503	卷二	2007	96	7202035	7	20	20	35	720	2	6605	66	5	30	1	234	1	3		1		8		1	1		8		4	20		3	18	5	5	1		0	2		4	1	2		90
1	10	2	0.928	0503	卷二	2007	96	7241905	7	24	19	5	724	2	4606	46	6	50	2	803	1	3		1		19		1	1		13		1	19		3	20	5	4	1		0	7		2	1	2		93
3	7	2	0.892094	0503	卷二	2007	96	7172100	7	17	21	0	717	2	4409	44	9	52	2	420	3	1		1		3		3	1		1		4	3		3	6	2	3	1		0	3		5	1	2		31
3	2	2	1.07761	0503	卷二	2007	96	8012010	8	1	20	10	801	1	5303	53	3	43	2	243	2	2		1		3		1	1		3		1	4		3	9	3	3	1		0	3		6	1	2		51
4	2	2	1.21225	0503	卷二	2007	96	7311440	7	31	14	40	731	2	5801	58	1	38	1	310	3	1		3		4		1	2		3		3	7		3	12	3	3	1		0	1		8	1	2		95
3	5	2	1.19754	0503	卷二	2007	96	7271930	7	27	19	30	727	1	5604	56	4	40	2	325	3	1		2		3		1	2		1		1	7		1	11	3	3	1		0	1		6	1	2		64
3	8	2	1.00383	0503	卷二	2007	96	7261652	7	26	16	52	726	2	4309	43	9	53	2	710	3	1		1		97		1	1		6		4	8		3	12	3	3	1		0	8		7	1	2		82
3	4	2	1.19754	0503	卷二	2007	96	8042132	8	4	21	32	804	1	6312	63	12	33	1	320	2	2		3		4		1	4		3		3	8		3	12	3	3	1		0	8		7	1	2		36
1	12	2	1.293	0503	卷二	2007	96	7251004	7	25	10	4	725	2	6208	62	8	34	1	802	2	2		3		4		1	1		3		3	8		3	12	3	3	1		0	1		6	1	2		98
3	8	1	1.02057	0503	卷二	2007	96	7191825	7	19	18	25	719	2	5612	56	12	40	2	710	4	1		1		3		1	1		3		1	16		3	19	5	3	1		0	8		7	1	2		20
3	2	1	1.02057	0503	卷二	2007	96	7221640	7	22	16	40	722	2	6109	61	9	35	1	243	2	2		1		4		1	1		3		4	19		3	16	4	3	1		0	3		4	1	2		61
3	7	1	0.892094	0503	卷二	2007	96	7242120	7	24	21	20	724	2	4406	44	6	52	2	420	1	3		2		3		1	2		1		4	3		3	6	2	2	1		0	8		8	1	2		36
3	10	2	1.01722	0503	卷二	2007	96	7231930	7	23	19	30	723	2	5008	50	8	46	2	812	2	2		1		1		1	1		1		4	3		3	6	2	1	2		99	3		5	8	1		999
3	8	1	1.14463	0503	卷二	2007	96	7222130	7	22	21	30	722	2	5209	52	9	44	2	710	2	2		1		3		1	1		1		1	8		3	12	3	1	2		99	1		6	8	1		999
2	11	2	1.02855	0503	卷二	2007	96	7200930	7	20	9	30	720	2	6908	69	8	27	1	830	2	2		1		4		1	1		4		1	19		1	14	4	1	2		99	8		8	8	1		999
1	7	2	0.995083	0503	卷二	2007	96	8051240	8	5	12	40	805	2	7312	73	12	23	1	234	3	1		1		6		3	1		6		1	19		2	15	4	5	1		0	1		7	6	1		999
6	1	2	0.948886	0503	卷二	2007	96	8271104	8	27	11	4	827	2	7702	77	2	19	1	357	3	1		1		10		1	1		10		4	19		2	13	4	5	1		0	3		6	6	1		999
1	8	2	1.2137	0503	卷二	2007	96	8022120	8	2	21	20	802	1	6208	62	8	34	1	242	2	2		1		3		1	1		6		1	7		3	12	3	1	2		99	1		8	5	1		999
1	3	2	1.2137	0503	卷二	2007	96	8041940	8	4	19	40	804	1	6307	63	7	33	1	108	1	3		3		19		1	1		1		4	8		3	12	3	5	1		0	8		8	5	1		999
1	12	1	0.936098	0503	卷二	2007	96	8112000	8	11	20	0	811	1	3207	32	7	64	2	802	1	3		1		1		1	1		1		4	3		3	6	2	3	1		0	2		5	3	1		94
2	3	2	1.34045	0503	卷二	2007	96	7291945	7	29	19	45	729	2	6510	65	10	31	1	221	2	2		1		3		1	1		3		1	4		3	9	3	1	2		99	2		6	1	2		36
1	5	2	1.16351	0503	卷二	2007	96	7291110	7	29	11	10	729	2	5402	54	2	42	2	241	3	1		1		3		1	1		3		1	5		3	12	3	1	2		99	3		5	1	2		23
2	9	1	0.987095	0503	卷二	2007	96	8061409	8	6	14	9	806	1	3808	38	8	58	2	412	3	1		1		1		1	1		1		1	6		3	10	3	1	2		99	2		6	1	2		34
3	10	1	1.07443	0503	卷二	2007	96	7261805	7	26	18	5	726	1	5302	53	2	43	2	812	1	3		1		97		97	1		1		3	8		3	12	3	1	2		99	2		8	1	2		34
1	6	2	1.03434	0503	卷二	2007	96	7291946	7	29	19	46	729	2	6501	65	1	31	1	235	3	1		1		3		1	1		3		1	10		3	14	4	1	2		99	3		7	1	2		81
1	8	2	0.934052	0503	卷二	2007	96	7292045	7	29	20	45	729	1	6601	66	1	30	1	242	2	2		1		4		1	1		4		3	10		1	13	4	5	1		0	8		8	1	2		51
2	12	2	1.02855	0503	卷二	2007	96	8081958	8	8	19	58	808	2	7101	71	1	25	1	900	3	1		1		10		1	2		6		1	18		3	17	5	5	1		0	3		8	1	2		95
2	7	2	1.33649	0503	卷二	2007	96	7291104	7	29	11	4	729	2	5803	58	3	38	1	330	1	3		1		10		1	1		6		1	8		3	12	3	4	1		0	3		5	1	2		64
1	5	1	0.936098	0503	卷二	2007	96	7211340	7	21	13	40	721	1	1904	19	4	77	3	241	2	2		1		1		1	1		1		4	3		3	6	2	1	2		99	2		8	9	1		999
3	10	2	0.335167	0503	卷二	2007	96	8041840	8	4	18	40	804	2	2105	21	5	75	3	812	4	1		1		1		1	1		1		4	1		99	99	1	4	1		0	7		2	9	1		999
5	4	1	0.381654	0503	卷二	2007	96	7211546	7	21	15	46	721	2	4408	44	8	52	2	981	3	1		4		1		1	4		1		1	1		99	99	1	1	2		99	1		8	8	1		999
2	2	2	1.06562	0503	卷二	2007	96	7251530	7	25	15	30	725	2	5005	50	5	46	2	231	2	2		1		3		1	1		3		1	3		3	6	2	1	2		99	1		7	8	1		999
6	1	2	0.970144	0503	卷二	2007	96	8041420	8	4	14	20	804	2	4403	44	3	52	2	357	3	1		1		1		1	1		1		1	6		3	12	3	1	2		99	3		3	8	1		999
2	10	1	1.0308	0503	卷二	2007	96	7171330	7	17	13	30	717	2	2706	27	6	69	3	600	1	3		1		97		4	1		1		1	3		3	6	2	2	1		0	3		8	8	1		999
2	4	2	1.092	0503	卷二	2007	96	8042000	8	4	20	0	804	1	1508	15	8	81	3	236	3	1		3		3		1	3		3		4	4		3	9	3	1	2		99	8		8	7	1		20
5	4	1	1.30539	0503	卷二	2007	96	7261638	7	26	16	38	726	1	3206	32	6	64	2	981	3	1		2		3		1	2		3		1	6		3	12	3	1	2		99	1		5	7	1		62
1	12	1	0.763933	0503	卷二	2007	96	7181006	7	18	10	6	718	1	4501	45	1	51	2	802	1	3		1		7		1	1		3		4	19		3	16	4	3	1		0	8		7	7	1		93
1	9	2	0.995083	0503	卷二	2007	96	7201830	7	20	18	30	720	2	7704	77	4	19	1	403	1	3		1		10		1	1		10		1	19		2	13	4	5	1		0	3		7	6	1		999
6	1	2	0.304052	0503	卷二	2007	96	7231900	7	23	19	0	723	1	2103	21	3	75	3	357	4	1		2		1		1	1		1		1	1		99	99	1	5	1		0	3		1	5	1		999
2	8	1	0.329579	0503	卷二	2007	96	7201817	7	20	18	17	720	1	2208	22	8	74	3	408	4	1		1		1		1	1		97		97	1		99	99	1	1	2		99	3		5	1	2		1
2	12	2	1.12888	0503	卷二	2007	96	8181018	8	18	10	18	818	1	5507	55	7	41	2	900	6	1	市區	1		4		1	1		3		4	4		1	8	3	1	2		99	1		7	1	2		71
2	5	1	1.34045	0503	卷二	2007	96	7281530	7	28	15	30	728	2	5809	58	9	38	1	202	1	3		3		3		1	3		1		4	4		3	9	3	1	2		99	1		7	1	2		64
6	1	2	1.23297	0503	卷二	2007	96	7231800	7	23	18	0	723	2	6506	65	6	31	1	357	4	1		5		4		3	5		4		4	6		3	12	3	1	2		99	3		5	1	2		36
2	4	2	1.28577	0503	卷二	2007	96	7291600	7	29	16	0	729	2	7102	71	2	25	1	236	3	1		1		3		3	1		3		1	6		3	12	3	1	2		99	8		7	1	2		98
4	3	2	0.953833	0503	卷二	2007	96	7201020	7	20	10	20	720	2	4302	43	2	53	2	718	4	1		1		3		1	1		3		4	8		3	12	3	1	2		99	1		8	1	2		62
6	2	1	0.910642	0503	卷二	2007	96	7191843	7	19	18	43	719	1	4410	44	10	52	2	737	3	1		1		4		1	1		1		3	8		3	12	3	1	2		99	3		6	1	2		92
1	3	2	1.03434	0503	卷二	2007	96	7271455	7	27	14	55	727	2	6504	65	4	31	1	108	1	3		1		7		1	1		4		2	11		3	12	3	5	1		0	1		7	1	2		81
5	1	2	1.23318	0503	卷二	2007	96	7291036	7	29	10	36	729	2	6809	68	9	28	1	503	3	1		1		3		1	1		1		4	19		3	16	4	5	1		0	3		6	1	2		38
1	2	2	0.934052	0503	卷二	2007	96	7281320	7	28	13	20	728	1	7110	71	10	25	1	100	1	3		1		20		1	1		18		1	19		3	16	4	5	2		1	8		6	10	2	服役中	91
5	2	1	1.44702	0503	卷二	2007	96	7211352	7	21	13	52	721	1	7610	76	10	20	1	613	2	2		1		3		1	1		3		1	6		3	12	3	5	1		0	3		5	10	2	當兵	91
3	4	2	0.335167	0503	卷二	2007	96	7281303	7	28	13	3	728	2	2001	20	1	76	3	320	4	1		2		1		1	2		1		1	1		99	99	1	1	2		99	3		5	9	1		999
5	2	2	0.420967	0503	卷二	2007	96	7281816	7	28	18	16	728	2	808	8	8	88	3	613	4	1		1		97		97	1		1		1	1		99	99	1	1	2		99	7		2	9	1		999
5	1	1	1.16008	0503	卷二	2007	96	7250927	7	25	9	27	725	1	3310	33	10	63	2	525	5	1		2		97		1	2		97		1	3		3	6	2	1	2		99	3		6	9	1		999
2	12	2	0.967581	0503	卷二	2007	96	8071033	8	7	10	33	807	1	2004	20	4	76	3	900	3	1		1		3		1	1		1		3	3		3	6	2	1	2		99	3		7	9	1		999
1	10	2	0.997263	0503	卷二	2007	96	7172013	7	17	20	13	717	2	2305	23	5	73	3	803	1	3		1		6		1	1		3		4	3		3	6	2	1	2		99	1		3	9	1		999
5	1	2	1.34947	0503	卷二	2007	96	7180950	7	18	9	50	718	1	4902	49	2	47	2	525	5	1		1		3		1	1		1		1	8		3	12	3	1	2		99	3		5	9	1		999
3	5	1	1.03933	0503	卷二	2007	96	7261550	7	26	15	50	726	1	2410	24	10	72	3	325	3	1		2		2		1	2		1		4	8		3	12	3	1	2		99	3		8	9	1		999
1	1	2	0.339689	0503	卷二	2007	96	7171655	7	17	16	55	717	2	2307	23	7	73	3	110	3	1		1		1		1	1		1		1	1		99	99	1	3	1		0	3		7	9	1		999
4	4	2	0.318473	0503	卷二	2007	96	7231200	7	23	12	0	723	2	1201	12	1	84	3	830	2	2		1		1		3	1		1		4	1		99	99	1	2	1		0	1		4	9	1		999
2	6	1	0.318323	0503	卷二	2007	96	8011020	8	1	10	20	801	2	4009	40	9	56	2	260	2	2		1		1		1	1		1		1	1		99	99	1	1	2		99	3		5	8	1		999
3	4	1	0.983987	0503	卷二	2007	96	7181052	7	18	10	52	718	2	3106	31	6	65	3	320	3	1		1		3		1	1		3		1	3		3	6	2	1	2		99	4		7	8	1		999
6	1	1	0.862155	0503	卷二	2007	96	8291245	8	29	12	45	829	2	4412	44	12	52	2	357	3	1		1		3		1	1		1		1	3		3	6	2	1	2		99	3		3	8	1		999
3	7	1	0.892094	0503	卷二	2007	96	7241910	7	24	19	10	724	2	4304	43	4	53	2	420	3	1		1		1		1	1		1		1	3		3	6	2	1	2		99	3		6	8	1		999
3	4	1	0.983987	0503	卷二	2007	96	7180920	7	18	9	20	718	2	3307	33	7	63	2	320	2	2		1		1		1	1		1		1	3		1	3	2	1	2		99	2		2	8	1		999
3	8	2	0.892094	0503	卷二	2007	96	8051030	8	5	10	30	805	2	3804	38	4	58	2	710	2	2		1		3		1	1		2		4	3		3	6	2	1	2		99	2		8	8	1		999
2	10	2	1.20264	0503	卷二	2007	96	7181803	7	18	18	3	718	2	4610	46	10	50	2	600	3	1		1		3		1	1		3		4	4		3	9	3	1	2		99	3		8	8	1		999
3	7	2	1.11052	0503	卷二	2007	96	7161040	7	16	10	40	716	2	2201	22	1	74	3	420	2	2		1		3		1	1		1		4	4		3	9	3	1	2		99	1		3	8	1		999
2	4	2	1.05159	0503	卷二	2007	96	7281710	7	28	17	10	728	2	4507	45	7	51	2	236	3	1		1		3		1	1		4		1	6		3	12	3	1	2		99	1		4	8	1		999
3	7	2	1.14463	0503	卷二	2007	96	7162015	7	16	20	15	716	2	5407	54	7	42	2	420	2	2		1		3		1	1		3		4	6		3	12	3	1	2		99	8		8	8	1		999
1	12	1	1.01737	0503	卷二	2007	96	7241033	7	24	10	33	724	2	4510	45	10	51	2	802	1	3		1		3		1	1		3		1	7		3	12	3	1	2		99	3		4	8	1		999
3	6	1	1.10724	0503	卷二	2007	96	7261845	7	26	18	45	726	2	3403	34	3	62	2	411	2	2		1		7		1	6	日本京都人	7		1	8		3	12	3	1	2		99	7		8	8	1		999
3	9	1	1.00383	0503	卷二	2007	96	7241628	7	24	16	28	724	2	4111	41	11	55	2	820	2	2		1		3		1	1		4		1	8		3	12	3	1	2		99	1		5	8	1		999
3	3	1	0.923637	0503	卷二	2007	96	7221103	7	22	11	3	722	1	1804	18	4	78	3	268	4	1		1		1		1	1		1		4	3		3	6	2	1	2		99	1		8	7	1		26
6	1	1	0.809277	0503	卷二	2007	96	7171950	7	17	19	50	717	1	3912	39	12	57	2	357	3	1		2		3		1	2		1		1	3		3	6	2	1	2		99	2		5	7	1		42
3	1	2	0.923637	0503	卷二	2007	96	7191650	7	19	16	50	719	1	3301	33	1	63	2	206	2	2		1		2		1	1		3		4	3		3	6	2	1	2		99	3		8	7	1		71
2	2	1	0.967581	0503	卷二	2007	96	7211617	7	21	16	17	721	1	1909	19	9	77	3	231	2	2		1		1		1	1		1		3	3		3	6	2	1	2		99	9	日蓮正宗教	7	7	1		98
5	4	1	1.39068	0503	卷二	2007	96	7290940	7	29	9	40	729	2	2002	20	2	76	3	981	4	1		1		8		1	1		3		1	6		3	12	3	1	2		99	1		5	7	1		93
2	6	1	1.08877	0503	卷二	2007	96	7201716	7	20	17	16	720	1	3202	32	2	64	2	260	2	2		1		1		1	1		1		3	7		3	12	3	1	2		99	8		7	7	1		51
1	12	1	1.05335	0503	卷二	2007	96	7211735	7	21	17	35	721	1	3202	32	2	64	2	802	1	3		1		4		1	1		1		4	7		3	12	3	1	2		99	1		5	7	1		61
3	9	1	1.10724	0503	卷二	2007	96	7191940	7	19	19	40	719	2	2812	28	12	68	3	820	3	1		1		6		1	1		3		4	8		3	12	3	1	2		99	1		5	7	1		81
1	4	1	1.01737	0503	卷二	2007	96	8111500	8	11	15	0	811	2	3908	39	8	57	2	220	1	3		1		6		1	1		3		1	8		3	12	3	1	2		99	1		6	7	1		36
2	2	1	0.870964	0503	卷二	2007	96	7181619	7	18	16	19	718	1	3208	32	8	64	2	231	2	2		1		3		1	1		1		4	19		3	16	4	1	2		99	3		7	7	1		81
2	2	2	0.84122	0503	卷二	2007	96	7181000	7	18	10	0	718	2	3606	36	6	60	2	231	2	2		3		3		1	5		1		1	19		3	16	4	1	2		99	1		5	7	1		93
1	4	1	0.842625	0503	卷二	2007	96	7251445	7	25	14	45	725	1	1611	16	11	80	3	220	1	3		3		3		1	3		3		4	19		1	13	4	1	2		99	1		4	7	1		32
1	7	2	0.813849	0503	卷二	2007	96	7182103	7	18	21	3	718	2	3901	39	1	57	2	234	1	3		3		20		1	3		6		1	20		1	17	5	1	2		99	1		7	7	1		96
5	3	1	1.00858	0503	卷二	2007	96	7221940	7	22	19	40	722	2	4401	44	1	52	2	900	1	3		3		10		1	3		19		4	21		2	25	5	1	2		99	7		5	7	1		93
3	1	2	0.31461	0503	卷二	2007	96	7191820	7	19	18	20	719	1	2008	20	8	76	3	206	2	2		2		1		1	1		1		4	1		99	99	1	2	1		0	3		6	7	1		11
1	3	1	1.1255	0503	卷二	2007	96	7281340	7	28	13	40	728	2	2210	22	10	74	3	108	1	3		1		3		1	1		1		4	4		3	9	3	2	1		0	1		5	7	1		62
1	4	1	1.16764	0503	卷二	2007	96	7221300	7	22	13	0	722	1	7703	77	3	19	1	220	2	2		1		19		1	1		8		1	6		3	12	3	5	1		0	2		7	6	1		999
1	8	1	1.16764	0503	卷二	2007	96	7221657	7	22	16	57	722	1	7711	77	11	19	1	242	2	2		1		3		1	1		8		1	6		3	12	3	5	1		0	2		5	6	1		999
2	8	1	1.20691	0503	卷二	2007	96	7161825	7	16	18	25	716	1	7711	77	11	19	1	408	2	2		1		8		1	1		8		3	6		2	12	3	5	1		0	8		7	6	1		999
1	2	1	1.16764	0503	卷二	2007	96	8031805	8	3	18	5	803	1	7710	77	10	19	1	100	1	3		1		20		1	1		20		1	6		3	12	3	5	1		0	7		2	6	1		999
2	6	1	1.20691	0503	卷二	2007	96	7291747	7	29	17	47	729	1	7705	77	5	19	1	260	2	2		1		8		1	1		8		1	8		2	11	3	5	1		0	1		8	6	1		999
1	7	2	1.24393	0503	卷二	2007	96	8051115	8	5	11	15	805	2	7612	76	12	20	1	234	1	3		3		17		1	3		19		1	8		2	12	3	5	1		0	7		1	6	1		999
1	8	1	0.934052	0503	卷二	2007	96	7202005	7	20	20	5	720	1	7702	77	2	19	1	242	2	2		1		4		1	1		8		1	10		2	13	4	5	1		0	1		7	6	1		999
3	5	2	0.921618	0503	卷二	2007	96	8030900	8	3	9	0	803	1	7706	77	6	19	1	325	4	1		4		4		1	2		4		4	18		2	13	4	5	1		0	8		8	6	1		999
4	3	2	0.875714	0503	卷二	2007	96	7181040	7	18	10	40	718	1	7702	77	2	19	1	718	4	1		1		8		1	1		8		1	18		2	13	4	5	1		0	3		7	6	1		999
5	4	1	1.15755	0503	卷二	2007	96	7211131	7	21	11	31	721	1	7706	77	6	19	1	981	3	1		1		8		1	2		7		3	18		2	13	4	5	1		0	8		5	6	1		999
2	11	2	1.02855	0503	卷二	2007	96	7230900	7	23	9	0	723	2	7306	73	6	23	1	830	2	2		1		19		1	1		12		1	18		3	16	4	5	1		0	8		8	6	1		999
4	3	2	0.875714	0503	卷二	2007	96	7201200	7	20	12	0	720	1	7512	75	12	21	1	404	1	3		1		6		1	1		3		1	18		2	14	4	5	1		0	3		6	6	1		999
5	2	1	1.15755	0503	卷二	2007	96	8021958	8	2	19	58	802	1	7709	77	9	19	1	613	4	1		1		8		1	1		4		4	19		2	13	4	5	1		0	3		7	6	1		999
2	4	1	0.965466	0503	卷二	2007	96	7201315	7	20	13	15	720	1	7506	75	6	21	1	236	3	1		1		19		1	3		19		1	19		2	14	4	5	1		0	7		4	6	1		999
3	7	2	0.981836	0503	卷二	2007	96	7192000	7	19	20	0	719	2	7404	74	4	22	1	420	3	1		1		3		1	2		8		1	19		2	15	4	5	1		0	1		4	6	1		999
2	10	2	0.965466	0503	卷二	2007	96	7221040	7	22	10	40	722	1	7611	76	11	20	1	600	3	1		1		6		1	1		6		1	19		2	13	4	5	1		0	8		6	6	1		999
2	11	1	0.965466	0503	卷二	2007	96	7181905	7	18	19	5	718	1	7503	75	3	21	1	830	3	1		1		4		1	1		4		1	19		2	15	4	5	1		0	2		5	6	1		999
2	3	1	0.965466	0503	卷二	2007	96	7191817	7	19	18	17	719	1	7706	77	6	19	1	221	2	2		1		19		1	1		19		3	19		2	13	4	5	1		0	1		6	6	1		999
2	2	1	0.965466	0503	卷二	2007	96	7271658	7	27	16	58	727	1	7504	75	4	21	1	231	2	2		3		18		1	1		4		2	19		2	14	4	5	1		0	3		5	6	1		999
1	8	2	0.934052	0503	卷二	2007	96	7201930	7	20	19	30	720	1	7707	77	7	19	1	242	2	2		1		8		1	1		8		1	19		2	14	4	5	1		0	8		3	6	1		999
3	2	2	0.921618	0503	卷二	2007	96	8031230	8	3	12	30	803	1	7501	75	1	21	1	243	2	2		2		6		1	1		6		3	19		2	15	4	5	1		0	3		5	6	1		999
3	6	1	0.981836	0503	卷二	2007	96	7261505	7	26	15	5	726	2	7609	76	9	20	1	411	2	2		3		19		1	3		20		3	19		2	14	4	5	1		0	8		7	6	1		999
3	8	1	0.921618	0503	卷二	2007	96	7161950	7	16	19	50	716	1	7610	76	10	20	1	710	2	2		1		8		1	1		4		2	19		2	13	4	5	1		0	8		8	6	1		999
3	4	2	0.921618	0503	卷二	2007	96	8111841	8	11	18	41	811	1	7508	75	8	21	1	300	1	3		1		4		1	1		6		4	19		2	15	4	5	1		0	8		7	6	1		999
1	9	1	0.995083	0503	卷二	2007	96	8051102	8	5	11	2	805	2	7707	77	7	19	1	403	1	3		1		8		1	2		19		1	19		1	13	4	5	1		0	8		7	6	1		999
1	9	2	0.995083	0503	卷二	2007	96	8011600	8	1	16	0	801	2	7706	77	6	19	1	403	1	3		1		19		1	1		10		1	19		2	13	4	5	1		0	3		7	6	1		999
3	2	2	0.921618	0503	卷二	2007	96	7272010	7	27	20	10	727	1	7208	72	8	24	1	243	3	1		1		7		1	1		6		1	20		1	18	5	5	1		0	3		7	6	1		999
3	1	1	0.921618	0503	卷二	2007	96	7211320	7	21	13	20	721	1	7202	72	2	24	1	206	2	2		1		19		1	3		6		1	20		2	18	5	5	1		0	8		8	6	1		999
1	4	1	0.934052	0503	卷二	2007	96	8111320	8	11	13	20	811	1	7209	72	9	24	1	106	1	3		1		19		1	1		8		1	20		2	17	5	5	1		0	8		6	6	1		999
1	6	1	0.848677	0503	卷二	2007	96	7201810	7	20	18	10	720	1	4101	41	1	55	2	235	2	2		1		22	日本教育	1	1		22	日本教育	4	3		3	6	2	1	2		99	7		1	5	1		999
2	5	1	1.16335	0503	卷二	2007	96	7191335	7	19	13	35	719	2	3305	33	5	63	2	202	3	1		1		1		1	1		1		3	4		3	9	3	1	2		99	2		6	5	1		999
6	2	2	0.830643	0503	卷二	2007	96	7271500	7	27	15	0	727	1	5211	52	11	44	2	247	2	2		1		3		2	1		3		1	10		1	13	4	1	2		99	8		8	5	1		999
2	1	1	0.95921	0503	卷二	2007	96	7262146	7	26	21	46	726	2	4812	48	12	48	2	114	1	3		1		4		1	1		3		1	11		3	14	4	1	2		99	3		8	5	1		999
2	5	2	1.00355	0503	卷二	2007	96	7211408	7	21	14	8	721	1	6411	64	11	32	1	202	2	2		4		3		1	4		3		1	19		2	15	4	1	2		99	6		7	5	1		999
1	3	1	1.24393	0503	卷二	2007	96	7211509	7	21	15	9	721	2	7711	77	11	19	1	108	1	3		1		6		1	1		6		3	6		3	12	3	5	1		0	8		5	5	1		999
3	6	2	1.1521	0503	卷二	2007	96	7221436	7	22	14	36	722	1	7702	77	2	19	1	411	2	2		1		3		1	1		3		1	7		3	12	3	5	1		0	8		7	5	1		999
3	3	2	1.1521	0503	卷二	2007	96	7291530	7	29	15	30	729	1	7406	74	6	22	1	268	4	1		1		3		1	1		3		4	8		3	12	3	5	1		0	1		8	5	1		999
2	1	2	1.20691	0503	卷二	2007	96	7192135	7	19	21	35	719	1	7308	73	8	23	1	114	2	2		1		8		1	1		19		1	8		3	13	4	5	1		0	8		8	5	1		999
2	2	2	1.20691	0503	卷二	2007	96	7231200	7	23	12	0	723	1	7403	74	3	22	1	231	2	2		1		4		1	1		8		3	8		3	12	3	5	1		0	2		6	5	1		999
1	1	1	1.16764	0503	卷二	2007	96	7261313	7	26	13	13	726	1	7601	76	1	20	1	110	1	3		97		8		1	2		4		2	8		3	13	4	5	1		0	1		8	5	1		999
2	5	1	0.965466	0503	卷二	2007	96	7161447	7	16	14	47	716	1	7709	77	9	19	1	202	97	97		97		6		1	97		4		1	10		2	10	3	5	1		0	1		5	5	1		999
6	2	1	0.890688	0503	卷二	2007	96	7291119	7	29	11	19	729	1	7507	75	7	21	1	737	4	1		1		4		1	1		3		1	10		3	14	4	5	1		0	3		7	5	1		999
4	3	1	0.875714	0503	卷二	2007	96	8011900	8	1	19	0	801	1	6902	69	2	27	1	718	4	1		1		3		1	1		3		2	18		3	17	5	5	1		0	1		5	5	1		999
3	6	2	0.921618	0503	卷二	2007	96	7191050	7	19	10	50	719	1	7106	71	6	25	1	411	2	2		1		11		1	1		3		3	18		3	16	4	5	1		0	1		7	5	1		999
3	3	1	0.921618	0503	卷二	2007	96	7282026	7	28	20	26	728	1	7306	73	6	23	1	268	4	1		1		4		1	1		3		3	19		3	16	4	5	1		0	8		8	5	1		999
5	2	1	1.15755	0503	卷二	2007	96	7171949	7	17	19	49	717	1	7401	74	1	22	1	613	4	1		1		6		1	1		8		2	19		3	16	4	5	1		0	3		8	5	1		999
4	4	1	0.875714	0503	卷二	2007	96	7241831	7	24	18	31	724	1	7401	74	1	22	1	720	4	1		1		6		1	1		97		4	19		3	16	4	5	1		0	3		7	5	1		999
3	9	2	0.921618	0503	卷二	2007	96	8031706	8	3	17	6	803	1	7201	72	1	24	1	820	4	1		1		8		1	1		3		1	19		1	16	4	5	1		0	8		5	5	1		999
5	3	2	1.15755	0503	卷二	2007	96	8041555	8	4	15	55	804	1	7312	73	12	23	1	912	4	1		1		4		1	1		4		1	19		3	16	4	5	1		0	1		4	5	1		999
2	1	2	0.965466	0503	卷二	2007	96	7201118	7	20	11	18	720	1	7303	73	3	23	1	114	2	2		1		6		1	1		8		1	19		3	17	5	5	1		0	3		7	5	1		999
2	3	1	0.965466	0503	卷二	2007	96	7211943	7	21	19	43	721	1	7012	70	12	26	1	221	2	2		1		3		1	1		3		4	19		3	17	5	5	1		0	3		8	5	1		999
1	6	1	0.934052	0503	卷二	2007	96	8011920	8	1	19	20	801	1	7408	74	8	22	1	235	1	3		1		4		1	1		8		1	19		3	16	4	5	1		0	8		7	5	1		999
1	9	1	0.934052	0503	卷二	2007	96	7201420	7	20	14	20	720	1	7407	74	7	22	1	403	1	3		1		19		1	1		19		1	19		3	16	4	5	1		0	3		7	5	1		999
6	1	1	0.890688	0503	卷二	2007	96	8281810	8	28	18	10	828	1	7207	72	7	24	1	357	3	1		1		10		1	1		6		1	20		3	19	5	5	1		0	3		5	5	1		999
1	7	1	1.12217	0503	卷二	2007	96	7201828	7	20	18	28	720	2	2908	29	8	67	3	234	2	2		1		3		1	1		3		4	6		1	11	3	3	1		0	7		1	5	1		999
3	5	1	1.11052	0503	卷二	2007	96	7261030	7	26	10	30	726	2	2106	21	6	75	3	325	3	1		2		2		1	2		1		4	4		3	9	3	1	2		99	3		7	4	2		62
5	1	2	1.30926	0503	卷二	2007	96	7161225	7	16	12	25	716	1	2802	28	2	68	3	525	5	1		1		3		1	1		3		1	5		3	9	3	1	2		99	3		5	4	2		1
3	5	1	1.14463	0503	卷二	2007	96	7231105	7	23	11	5	723	2	5203	52	3	44	2	325	3	1		2		3		1	2		3		1	8		3	12	3	1	2		99	1		8	4	2		62
2	1	2	1.20691	0503	卷二	2007	96	7281531	7	28	15	31	728	1	6902	69	2	27	1	114	2	2		1		6		1	1		6		1	8		3	12	3	5	1		0	8		8	4	2		39
1	9	1	0.934052	0503	卷二	2007	96	7191911	7	19	19	11	719	1	7603	76	3	20	1	403	1	3		1		8		2	1		4		2	18		2	14	4	5	1		0	2		7	4	2		64
3	2	2	0.921618	0503	卷二	2007	96	7251730	7	25	17	30	725	1	7609	76	9	20	1	243	2	2		1		8		1	1		3		1	19		1	14	4	5	1		0	3		5	3	1		93
2	6	1	1.02855	0503	卷二	2007	96	7292145	7	29	21	45	729	2	7405	74	5	22	1	260	2	2		1		6		1	1		6		1	19		2	15	4	5	1		0	3		7	3	1		97
3	9	1	0.303866	0503	卷二	2007	96	7221903	7	22	19	3	722	2	4305	43	5	53	2	820	3	1		1		1		1	1		1		1	1		99	99	1	3	1		0	3		7	3	1		100
1	3	1	0.997263	0503	卷二	2007	96	8011519	8	1	15	19	801	2	3012	30	12	66	3	108	2	2		1		1		1	1		1		4	3		3	6	2	1	2		99	1		5	2	2		64
2	1	2	0.934537	0503	卷二	2007	96	7162030	7	16	20	30	716	2	4210	42	10	54	2	114	2	2		1		3		1	1		1		4	3		3	6	2	1	2		99	1		2	2	2		96
2	3	2	0.934537	0503	卷二	2007	96	7191330	7	19	13	30	719	2	4407	44	7	52	2	221	2	2		1		3		97	1		1		1	3		1	3	2	1	2		99	2		7	2	2		36
2	3	2	1.19909	0503	卷二	2007	96	7191900	7	19	19	0	719	2	5508	55	8	41	2	221	2	2		1		3		1	1		4		4	7		3	12	3	1	2		99	8		7	2	2		82
1	6	1	1.293	0503	卷二	2007	96	7202135	7	20	21	35	720	2	6110	61	10	35	1	235	1	3		1		3		3	1		3		4	7		3	13	4	1	2		99	1		6	2	2		62
2	1	1	1.02855	0503	卷二	2007	96	7170930	7	17	9	30	717	2	7510	75	10	21	1	114	1	3		1		8		1	1		8		1	19		2	14	4	1	2		99	3		5	2	2		82
1	10	2	1.16764	0503	卷二	2007	96	7190941	7	19	9	41	719	1	7710	77	10	19	1	803	1	3		1		8		1	1		8		4	6		3	12	3	5	1		0	2		8	2	2		93
3	10	1	1.1521	0503	卷二	2007	96	7181432	7	18	14	32	718	1	7712	77	12	19	1	812	1	3		2		19		1	2		4		1	7		3	12	3	5	1		0	1		6	2	2		64
6	2	2	1.11343	0503	卷二	2007	96	7180850	7	18	8	50	718	1	7711	77	11	19	1	737	4	1		1		3		1	1		3		3	8		3	12	3	5	1		0	3		4	2	2		36
2	3	2	1.28577	0503	卷二	2007	96	7251500	7	25	15	0	725	2	6907	69	7	27	1	221	2	2		1		3		1	1		3		1	8		3	12	3	5	1		0	1		3	2	2		64
1	1	2	1.24393	0503	卷二	2007	96	7191105	7	19	11	5	719	2	7610	76	10	20	1	110	1	3		1		3		1	1		8		1	8		3	12	3	5	1		0	3		5	2	2		62
2	3	1	1.33649	0503	卷二	2007	96	7281941	7	28	19	41	728	2	5802	58	2	38	1	221	1	3		1		7		1	1		4		4	8		3	12	3	5	1		0	9	密宗	2	2	2		82
2	8	2	1.20691	0503	卷二	2007	96	7161920	7	16	19	20	716	1	7712	77	12	19	1	408	1	3		1		4		1	1		4		3	8		3	12	3	5	1		0	3		8	2	2		64
2	9	1	0.965466	0503	卷二	2007	96	8041845	8	4	18	45	804	1	7612	76	12	20	1	412	3	1		1		4		1	1		4		1	11		2	12	3	5	1		0	3		8	2	2		53
3	10	1	0.921618	0503	卷二	2007	96	7202037	7	20	20	37	720	1	7403	74	3	22	1	812	1	3		1		6		1	1		4		3	18		2	15	4	5	1		0	8		8	2	2		29
4	4	1	0.875714	0503	卷二	2007	96	7182009	7	18	20	9	718	1	7605	76	5	20	1	622	4	1		1		4		3	1		4		1	19		2	14	4	5	1		0	3		5	2	2		51
1	5	1	0.995083	0503	卷二	2007	96	7172014	7	17	20	14	717	2	7509	75	9	21	1	241	3	1		1		8		3	2		4		1	19		2	15	4	5	1		0	8		5	2	2		83
3	10	1	0.957973	0503	卷二	2007	96	7231555	7	23	15	55	723	1	6411	64	11	32	1	812	3	1		3		17		1	3		6		1	19		3	18	5	5	1		0	1		6	2	2		82
2	5	2	0.965466	0503	卷二	2007	96	7212010	7	21	20	10	721	1	7209	72	9	24	1	202	2	2		1		8		1	1		3		1	19		2	16	4	5	1		0	1		5	2	2		71
2	7	1	0.965466	0503	卷二	2007	96	7262015	7	26	20	15	726	1	7408	74	8	22	1	330	2	2		2		7		1	2		6		1	19		2	15	4	5	1		0	3		8	2	2		64
2	8	1	0.965466	0503	卷二	2007	96	7191603	7	19	16	3	719	1	7608	76	8	20	1	408	2	2		1		20		1	1		19		1	19		2	14	4	5	1		0	8		8	2	2		93
1	4	2	0.934052	0503	卷二	2007	96	7241525	7	24	15	25	724	1	7407	74	7	22	1	220	1	3		1		3		1	1		3		1	19		3	16	4	5	1		0	3		4	2	2		36
1	9	2	0.934052	0503	卷二	2007	96	7220910	7	22	9	10	722	1	7211	72	11	24	1	403	1	3		1		19		1	1		10		1	19		3	16	4	5	1		0	3		7	2	2		64
1	12	2	0.934052	0503	卷二	2007	96	7192018	7	19	20	18	719	1	7101	71	1	25	1	802	1	3		1		14		1	1		7		3	20		3	19	5	5	1		0	6		4	2	2		93
2	1	1	1.19909	0503	卷二	2007	96	7212206	7	21	22	6	721	2	5209	52	9	44	2	114	2	2		2		1		1	1		3		1	8		3	12	3	3	1		0	3		7	2	2		62
4	1	2	0.318473	0503	卷二	2007	96	7211939	7	21	19	39	721	2	2603	26	3	70	3	328	4	1		2		3		1	2		1		1	1		99	99	1	1	2		99	3		6	1	2		1
4	4	2	0.877632	0503	卷二	2007	96	7160942	7	16	9	42	716	1	3102	31	2	65	3	720	4	1		1		3		1	1		3		1	3		3	6	2	1	2		99	1		1	1	2		1
3	9	2	0.837379	0503	卷二	2007	96	7201820	7	20	18	20	720	1	4006	40	6	56	2	820	3	1		1		3		3	1		1		3	3		3	6	2	1	2		99	3		5	1	2		34
2	7	2	1.06562	0503	卷二	2007	96	8011030	8	1	10	30	801	2	4610	46	10	50	2	330	2	2		1		1		3	1		1		3	3		1	5	2	1	2		99	4		6	1	2		22
2	5	2	1.25824	0503	卷二	2007	96	7211458	7	21	14	58	721	1	5712	57	12	39	1	202	2	2		1		2		1	1		2		4	4		3	9	3	1	2		99	8		5	1	2		71
4	1	1	0.990488	0503	卷二	2007	96	8011952	8	1	19	52	801	1	3405	34	5	62	2	104	1	3		2		1		1	2		1		4	4		3	9	3	1	2		99	1		5	1	2		59
5	4	1	1.18348	0503	卷二	2007	96	7211800	7	21	18	0	721	1	3905	39	5	57	2	981	3	1		1		3		1	1		1		4	6		3	12	3	1	2		99	2		5	1	2		62
1	6	1	1.2137	0503	卷二	2007	96	7182010	7	18	20	10	718	1	6311	63	11	33	1	235	2	2		3		3		1	4		3		4	6		3	12	3	1	2		99	8		7	1	2		51
2	4	2	1.12555	0503	卷二	2007	96	8051600	8	5	16	0	805	1	5102	51	2	45	2	236	2	2		1		3		1	2		3		4	6		3	12	3	1	2		99	8		8	1	2		52
3	8	1	1.19754	0503	卷二	2007	96	7172055	7	17	20	55	717	1	6006	60	6	36	1	710	2	2		1		4		1	1		3		4	6		3	12	3	1	2		99	8		8	1	2		81
2	11	1	0.987095	0503	卷二	2007	96	7210910	7	21	9	10	721	1	3811	38	11	58	2	830	1	3		1		1		1	1		1		1	6		1	10	3	1	2		99	9	法輪功	1	1	2		90
5	4	1	1.2608	0503	卷二	2007	96	8021800	8	2	18	0	802	2	3811	38	11	58	2	981	3	1		2		3		1	2		3		4	7		3	12	3	1	2		99	8		8	1	2		2
1	5	2	0.954977	0503	卷二	2007	96	7221605	7	22	16	5	722	1	4405	44	5	52	2	241	2	2		97		4		1	1		3		3	7		3	12	3	1	2		99	3		6	1	2		33
2	7	1	1.33649	0503	卷二	2007	96	7182050	7	18	20	50	718	2	6110	61	10	35	1	330	1	3		1		3		1	1		3		1	7		3	12	3	1	2		99	3		8	1	2		62
3	9	2	1.07443	0503	卷二	2007	96	7211800	7	21	18	0	721	1	5506	55	6	41	2	820	6	1	工業區	1		4		1	1		1		3	8		3	12	3	1	2		99	2		6	1	2		34
3	3	1	1.1521	0503	卷二	2007	96	7221724	7	22	17	24	722	1	7012	70	12	26	1	268	4	1		1		4		1	1		3		1	8		3	12	3	1	2		99	2		8	1	2		84
3	5	2	1.07443	0503	卷二	2007	96	7211800	7	21	18	0	721	1	5510	55	10	41	2	325	4	1		2		3		1	2		3		1	8		3	14	4	1	2		99	2		8	1	2		84
2	1	2	1.25452	0503	卷二	2007	96	8052019	8	5	20	19	805	1	6205	62	5	34	1	114	3	1		3		8		1	5		1		1	8		3	12	3	1	2		99	3		8	1	2		52
2	2	2	1.20691	0503	卷二	2007	96	7301210	7	30	12	10	730	1	6606	66	6	30	1	231	3	1		1		3		1	1		3		1	8		3	12	3	1	2		99	8		8	1	2		71
2	6	2	1.33649	0503	卷二	2007	96	8022000	8	2	20	0	802	2	6102	61	2	35	1	260	3	1		1		3		1	1		3		4	8		3	12	3	1	2		99	3		7	1	2		82
6	1	1	1.15735	0503	卷二	2007	96	7221000	7	22	10	0	722	1	6107	61	7	35	1	357	3	1		1		3		3	1		3		2	8		3	12	3	1	2		99	3		7	1	2		26
3	7	1	1.07443	0503	卷二	2007	96	7310900	7	31	9	0	731	1	5307	53	7	43	2	420	3	1		2		4		1	2		3		3	8		3	12	3	1	2		99	3		7	1	2		31
3	7	1	1.07443	0503	卷二	2007	96	7291949	7	29	19	49	729	1	5011	50	11	46	2	420	3	1		1		1		1	1		1		1	8		3	12	3	1	2		99	2		6	1	2		25
3	9	1	1.19754	0503	卷二	2007	96	7221045	7	22	10	45	722	1	6512	65	12	31	1	820	3	1		1		3		1	1		3		1	8		3	12	3	1	2		99	3		7	1	2		62
2	3	2	1.25452	0503	卷二	2007	96	7240910	7	24	9	10	724	1	5601	56	1	40	2	206	2	2		1		3		1	1		3		4	8		3	12	3	1	2		99	2		5	1	2		62
2	8	1	1.25452	0503	卷二	2007	96	7181420	7	18	14	20	718	1	6409	64	9	32	1	408	2	2		1		4		1	1		3		4	8		3	12	3	1	2		99	1		4	1	2		36
2	9	2	1.12555	0503	卷二	2007	96	7201655	7	20	16	55	720	1	5308	53	8	43	2	412	2	2		1		4		1	1		4		1	8		3	12	3	1	2		99	3		8	1	2		37
1	6	1	1.24393	0503	卷二	2007	96	7212125	7	21	21	25	721	2	6804	68	4	28	1	235	1	3		5		8		1	6	緬甸	1		4	8		3	12	3	1	2		99	1		5	1	2		36
1	8	1	1.08892	0503	卷二	2007	96	7221905	7	22	19	5	722	1	4611	46	11	50	2	242	1	3		1		97		1	1		1		4	8		3	12	3	1	2		99	2		5	1	2		92
1	10	2	1.01737	0503	卷二	2007	96	7171926	7	17	19	26	717	2	4408	44	8	52	2	803	1	3		1		3		1	1		2		1	8		3	12	3	1	2		99	1		6	1	2		81
3	10	2	0.859487	0503	卷二	2007	96	7301740	7	30	17	40	730	1	4605	46	5	50	2	812	4	1		3		17		1	3		1		4	10		3	14	4	1	2		99	8		8	1	2		20
2	7	1	0.789626	0503	卷二	2007	96	8022235	8	2	22	35	802	1	4309	43	9	53	2	330	3	1		3		4		1	2		3		1	10		3	14	4	1	2		99	3		5	1	2		73
1	8	2	0.928	0503	卷二	2007	96	7192025	7	19	20	25	719	2	5403	54	3	42	2	242	2	2		3		2		1	3		3		3	10		3	14	4	1	2		99	8		5	1	2		95
2	6	1	0.789626	0503	卷二	2007	96	7252016	7	25	20	16	725	1	3611	36	11	60	2	260	2	2		1		3		1	1		3		1	10		3	14	4	1	2		99	3		8	1	2		90
2	7	2	1.06912	0503	卷二	2007	96	8051129	8	5	11	29	805	2	5910	59	10	37	1	330	2	2		1		3		1	1		3		1	10		3	14	4	1	2		99	1		7	1	2		84
1	1	1	0.928	0503	卷二	2007	96	7181311	7	18	13	11	718	2	5304	53	4	43	2	110	1	3		1		6		1	1		3		4	10		3	14	4	1	2		99	1		6	1	2		93
1	12	1	0.970897	0503	卷二	2007	96	7211429	7	21	14	29	721	1	5605	56	5	40	2	806	1	3		1		8		1	1		2		4	10		3	14	4	1	2		99	2		8	1	2		32
1	10	2	0.970897	0503	卷二	2007	96	7281144	7	28	11	44	728	1	5812	58	12	38	1	813	1	3		1		4		1	1		3		1	10		3	14	4	1	2		99	2		5	1	2		61
4	2	1	0.910258	0503	卷二	2007	96	7172022	7	17	20	22	717	1	5903	59	3	37	1	310	3	1		4		3		1	4		3		1	11		3	14	4	1	2		99	6		2	1	2		90
3	7	1	0.753764	0503	卷二	2007	96	8181145	8	18	11	45	818	1	3910	39	10	57	2	420	3	1		1		3		1	1		3		4	11		3	14	4	1	2		99	3		5	1	2		34
3	10	1	0.859487	0503	卷二	2007	96	7251100	7	25	11	0	725	1	5305	53	5	43	2	812	2	2		1		3		1	1		1		3	11		1	13	4	1	2		99	2		7	1	2		33
1	7	1	0.871083	0503	卷二	2007	96	7311339	7	31	13	39	731	1	4801	48	1	48	2	234	1	3		1		3		1	1		1		4	11		3	14	4	1	2		99	1		7	1	2		35
2	1	1	1.06912	0503	卷二	2007	96	7201212	7	20	12	12	720	2	5804	58	4	38	1	114	1	3		1		1		1	1		1		1	12		3	15	4	1	2		99	1		2	1	2		24
2	12	1	0.900379	0503	卷二	2007	96	7161001	7	16	10	1	716	1	4610	46	10	50	2	900	4	1		1		1		1	1		3		1	19		3	16	4	1	2		99	3		7	1	2		93
4	2	1	0.816678	0503	卷二	2007	96	7171915	7	17	19	15	717	1	5303	53	3	43	2	310	3	1		2		4		1	2		3		4	19		3	17	5	1	2		99	2		7	1	2		36
3	4	1	0.957973	0503	卷二	2007	96	7201448	7	20	14	48	720	1	6011	60	11	36	1	320	3	1		1		8		3	1		3		3	19		3	16	4	1	2		99	3		7	1	2		93
3	5	1	0.831408	0503	卷二	2007	96	7281025	7	28	10	25	728	1	3502	35	2	61	2	325	3	1		2		1		1	2		1		1	19		3	16	4	1	2		99	8		8	1	2		95
2	10	2	0.900379	0503	卷二	2007	96	8051757	8	5	17	57	805	1	5404	54	4	42	2	600	3	1		1		10		1	1		3		4	19		3	16	4	1	2		99	8		8	1	2		34
5	4	1	1.15004	0503	卷二	2007	96	8041315	8	4	13	15	804	2	4604	46	4	50	2	981	3	1		1		4		1	1		3		4	19		3	16	4	1	2		99	8		5	1	2		93
2	3	1	1.00355	0503	卷二	2007	96	7191617	7	19	16	17	719	1	6001	60	1	36	1	221	2	2		1		10		1	1		5		3	19		3	16	4	1	2		99	3		6	1	2		93
3	5	2	0.957973	0503	卷二	2007	96	7291230	7	29	12	30	729	1	6303	63	3	33	1	325	2	2		1		19		1	1		8		1	19		3	17	5	1	2		99	1		8	1	2		84
3	8	1	0.921618	0503	卷二	2007	96	7282115	7	28	21	15	728	1	6711	67	11	29	1	710	2	2		1		9		1	1		3		1	19		3	16	4	1	2		99	2		6	1	2		36
1	2	2	0.871083	0503	卷二	2007	96	7191420	7	19	14	20	719	1	4905	49	5	47	2	100	1	3		1		6		1	1		3		2	19		1	16	4	1	2		99	2		6	1	2		81
1	1	1	0.934052	0503	卷二	2007	96	7251408	7	25	14	8	725	1	6709	67	9	29	1	110	1	3		1		19		1	1		19		1	19		3	16	4	1	2		99	3		5	1	2		36
1	7	1	0.871083	0503	卷二	2007	96	8031300	8	3	13	0	803	1	4702	47	2	49	2	234	1	3		1		7		1	1		4		1	19		3	16	4	1	2		99	8		7	1	2		84
1	7	1	0.763933	0503	卷二	2007	96	7221134	7	22	11	34	722	1	3904	39	4	57	2	234	1	3		1		4		1	1		3		4	19		3	16	4	1	2		99	8		8	1	2		41
1	6	1	0.970897	0503	卷二	2007	96	8041720	8	4	17	20	804	1	6310	63	10	33	1	235	1	3		2		20		1	1		19		1	19		3	16	4	1	2		99	8		8	1	2		62
1	9	1	1.03434	0503	卷二	2007	96	8041635	8	4	16	35	804	2	5603	56	3	40	2	403	1	3		1		3		1	1		3		2	19		3	16	4	1	2		99	8		7	1	2		90
2	8	2	0.84122	0503	卷二	2007	96	7172010	7	17	20	10	717	2	4212	42	12	54	2	408	1	3		1		8		1	1		1		1	19		3	16	4	1	2		99	1		5	1	2		63
1	11	1	0.763933	0503	卷二	2007	96	7232031	7	23	20	31	723	1	4511	45	11	51	2	807	1	3		1		8		1	1		19		1	19		3	16	4	1	2		99	8		2	1	2		93
4	2	2	0.816678	0503	卷二	2007	96	7292020	7	29	20	20	729	1	5401	54	1	42	2	310	98	98		2		3		1	2		3		4	20		3	98	98	1	2		99	8		7	1	2		36
5	3	1	1.20321	0503	卷二	2007	96	8071920	8	7	19	20	807	1	6206	62	6	34	1	338	3	1		2		3		1	2		3		1	20		3	18	5	1	2		99	8		6	1	2		71
1	2	2	0.871083	0503	卷二	2007	96	8091205	8	9	12	5	809	1	4712	47	12	49	2	111	2	2		3		6		1	3		3		4	20		3	20	5	1	2		99	8		8	1	2		93
2	2	1	0.965466	0503	卷二	2007	96	8051825	8	5	18	25	805	1	6608	66	8	30	1	231	2	2		1		21		1	2		21		1	20		3	19	5	1	2		99	7		2	1	2		93
1	8	1	0.970897	0503	卷二	2007	96	7301412	7	30	14	12	730	1	6309	63	9	33	1	242	2	2		2		4		1	2		3		1	20		3	19	5	1	2		99	3		6	1	2		93
3	4	2	0.753764	0503	卷二	2007	96	8131523	8	13	15	23	813	1	4405	44	5	52	2	320	2	2		1		3		1	1		3		4	20		3	18	5	1	2		99	3		8	1	2		91
2	12	1	1.00355	0503	卷二	2007	96	8021950	8	2	19	50	802	1	5804	58	4	38	1	900	2	2		1		17		1	2		19		1	20		3	20	5	1	2		99	8		7	1	2		93
1	2	2	0.813849	0503	卷二	2007	96	7281010	7	28	10	10	728	2	4011	40	11	56	2	100	1	3		1		3		1	1		3		4	20		3	18	5	1	2		99	8		7	1	2		90
2	1	1	1.00355	0503	卷二	2007	96	7301902	7	30	19	2	730	1	5702	57	2	39	1	114	1	3		1		4		1	1		4		1	20		3	18	5	1	2		99	1		6	1	2		81
3	7	1	0.957973	0503	卷二	2007	96	8201940	8	20	19	40	820	1	6106	61	6	35	1	420	1	3		1		8		1	1		3		3	20		3	20	5	1	2		99	8		8	1	2		37
1	11	2	0.871083	0503	卷二	2007	96	7191920	7	19	19	20	719	1	5509	55	9	41	2	807	1	3		3		12		1	2		3		3	20		3	19	5	1	2		99	1		6	1	2		93
2	5	2	0.965466	0503	卷二	2007	96	7181746	7	18	17	46	718	1	6710	67	10	29	1	202	2	2		1		4		1	1		6		4	18		3	17	5	5	2		1	2		6	1	2		92
1	1	2	1.03434	0503	卷二	2007	96	7191245	7	19	12	45	719	2	6506	65	6	31	1	116	2	2		3		20		1	3		20		1	20		3	19	5	5	2		1	8		8	1	2		93
1	3	2	1.2137	0503	卷二	2007	96	7202140	7	20	21	40	720	1	6005	60	5	36	1	108	2	2		3		6		1	1		3		2	8		3	12	3	3	2		1	8		8	1	2		84
4	1	2	0.910258	0503	卷二	2007	96	7172029	7	17	20	29	717	1	5902	59	2	37	1	328	3	1		1		4		1	1		3		4	11		3	14	4	3	2		1	8		8	1	2		28
5	4	1	1.2608	0503	卷二	2007	96	8031942	8	3	19	42	803	2	4001	40	1	56	2	981	3	1		4		17		1	4		3		4	8		3	12	3	2	2		1	6		2	1	2		95
3	6	2	1.15551	0503	卷二	2007	96	7290955	7	29	9	55	729	1	7407	74	7	22	1	411	4	1		1		3		1	2		2		1	4		3	9	3	5	1		0	3		8	1	2		25
3	1	1	1.22737	0503	卷二	2007	96	7262028	7	26	20	28	726	2	7511	75	11	21	1	206	2	2		1		10		1	1		4		1	6		3	12	3	5	1		0	3		2	1	2		71
2	7	2	1.20691	0503	卷二	2007	96	7211550	7	21	15	50	721	1	7009	70	9	26	1	330	1	3		2		6		1	1		3		4	6		3	12	3	5	1		0	1		7	1	2		62
2	3	2	1.25452	0503	卷二	2007	96	7291500	7	29	15	0	729	1	6411	64	11	32	1	221	2	2		1		3		1	1		3		4	7		3	14	4	5	1		0	3		8	1	2		83
3	3	1	1.27579	0503	卷二	2007	96	7271950	7	27	19	50	727	2	6503	65	3	31	1	268	4	1		1		3		1	1		3		4	8		3	12	3	5	1		0	2		5	1	2		36
4	1	2	1.09471	0503	卷二	2007	96	7281606	7	28	16	6	728	1	7110	71	10	25	1	328	3	1		1		6		3	1		4		1	8		3	12	3	5	1		0	3		5	1	2		36
2	5	2	1.20691	0503	卷二	2007	96	7211151	7	21	11	51	721	1	6604	66	4	30	1	202	2	2		1		3		1	1		3		3	8		3	12	3	5	1		0	2		6	1	2		73
2	10	2	1.12555	0503	卷二	2007	96	7171100	7	17	11	0	717	1	5302	53	2	43	2	600	2	2		2		3		1	1		3		4	8		3	12	3	5	1		0	3		8	1	2		84
1	1	2	1.16764	0503	卷二	2007	96	7181450	7	18	14	50	718	1	7310	73	10	23	1	110	1	3		1		3		1	1		8		1	8		1	12	3	5	1		0	8		7	1	2		59
3	7	1	0.957973	0503	卷二	2007	96	7291834	7	29	18	34	729	1	6009	60	9	36	1	420	2	2		1		3		1	1		3		1	10		3	14	4	5	1		0	2		8	1	2		20
3	1	1	1.02057	0503	卷二	2007	96	7241610	7	24	16	10	724	2	5609	56	9	40	2	206	3	1		1		3		1	1		3		4	11		3	16	4	5	1		0	3		8	1	2		37
4	4	2	0.969734	0503	卷二	2007	96	7272031	7	27	20	31	727	2	5804	58	4	38	1	244	3	1		1		3		1	1		3		1	11		3	15	4	5	1		0	8		8	1	2		72
2	12	1	0.965466	0503	卷二	2007	96	7291751	7	29	17	51	729	1	6905	69	5	27	1	900	3	1		1		4		1	1		4		4	11		2	13	4	5	1		0	8		8	1	2		91
2	12	1	0.965466	0503	卷二	2007	96	7261115	7	26	11	15	726	1	7112	71	12	25	1	900	3	1		1		8		1	1		8		4	11		2	14	4	5	1		0	3		7	1	2		93
2	7	2	1.00355	0503	卷二	2007	96	7281007	7	28	10	7	728	1	6108	61	8	35	1	330	2	2		1		4		1	1		3		4	11		3	14	4	5	1		0	3		5	1	2		63
1	4	1	0.934052	0503	卷二	2007	96	7231924	7	23	19	24	723	1	6804	68	4	28	1	220	1	3		1		6		1	1		4		1	11		3	14	4	5	1		0	3		5	1	2		82
2	3	2	0.965466	0503	卷二	2007	96	7172010	7	17	20	10	717	1	7206	72	6	24	1	221	2	2		1		4		1	1		3		1	18		3	16	4	5	1		0	8		5	1	2		32
2	9	1	1.02855	0503	卷二	2007	96	7242130	7	24	21	30	724	2	6801	68	1	28	1	412	2	2		1		6		1	1		6		1	18		3	17	5	5	1		0	3		7	1	2		26
2	11	1	0.965466	0503	卷二	2007	96	7221625	7	22	16	25	722	1	6803	68	3	28	1	744	2	2		1		4		1	1		3		1	18		3	16	4	5	1		0	8		7	1	2		59
2	9	2	1.00355	0503	卷二	2007	96	7192114	7	19	21	14	719	1	6211	62	11	34	1	412	1	3		1		13		1	1		3		1	18		3	16	4	5	1		0	1		7	1	2		36
4	4	1	0.875714	0503	卷二	2007	96	7251954	7	25	19	54	725	1	7101	71	1	25	1	720	4	1		1		8		1	1		8		1	19		3	16	4	5	1		0	3		7	1	2		97
4	4	1	0.932933	0503	卷二	2007	96	7191839	7	19	18	39	719	2	6710	67	10	29	1	721	3	1		1		3		1	1		3		3	19		3	16	4	5	1		0	3		8	1	2		95
3	5	2	0.981836	0503	卷二	2007	96	8051745	8	5	17	45	805	2	7502	75	2	21	1	325	2	2		2		7		1	2		6		1	19		2	15	4	5	1		0	1		5	1	2		28
3	10	1	0.981836	0503	卷二	2007	96	7211515	7	21	15	15	721	2	7007	70	7	26	1	812	2	2		1		3		1	1		4		3	19		3	16	4	5	1		0	8		8	1	2		38
2	11	1	0.965466	0503	卷二	2007	96	7182030	7	18	20	30	718	1	7403	74	3	22	1	830	2	2		1		8		1	1		3		1	19		1	14	4	5	1		0	2		3	1	2		90
1	7	1	0.995083	0503	卷二	2007	96	7211225	7	21	12	25	721	2	7312	73	12	23	1	234	1	3		2		6		1	1		4		4	19		3	16	4	5	1		0	1		6	1	2		73
4	1	2	0.932933	0503	卷二	2007	96	7261916	7	26	19	16	726	2	7006	70	6	26	1	328	4	1		2		8		1	2		8		1	20		3	18	5	5	1		0	8		5	1	2		62
3	4	1	0.981836	0503	卷二	2007	96	7191435	7	19	14	35	719	2	6612	66	12	30	1	320	2	2		1		1		1	1		1		4	20		3	18	5	5	1		0	8		7	1	2		93
1	5	2	0.934052	0503	卷二	2007	96	7221945	7	22	19	45	722	1	6805	68	5	28	1	241	1	3		1		3		1	1		3		1	20		3	19	5	5	1		0	8		7	1	2		84
1	1	1	1.2137	0503	卷二	2007	96	7171130	7	17	11	30	717	1	5702	57	2	39	1	110	1	3		1		19		1	1		4		4	6		3	12	3	4	1		0	3		5	1	2		96
2	3	2	1.00355	0503	卷二	2007	96	7252050	7	25	20	50	725	1	6201	62	1	34	1	106	1	3		4		6		1	4		6		1	14		3	14	4	4	1		0	7		5	1	2		90
4	3	1	1.02091	0503	卷二	2007	96	8081220	8	8	12	20	808	1	4603	46	3	50	2	718	4	1		1		1		1	1		1		1	6		3	12	3	3	1		0	8		8	1	2		51
1	7	1	0.928	0503	卷二	2007	96	7231325	7	23	13	25	723	2	4908	49	8	47	2	234	1	3		1		2		1	1		1		3	11		3	15	4	3	1		0	1		1	1	2		90
5	3	1	1.23588	0503	卷二	2007	96	7201545	7	20	15	45	720	2	3402	34	2	62	2	912	4	1		2		97		1	2		1		1	3		3	6	2	2	1		0	3		8	1	2		62
5	3	1	1.54157	0503	卷二	2007	96	7281035	7	28	10	35	728	2	6706	67	6	29	1	912	4	1		2		3		1	2		3		1	8		1	11	3	2	1		0	3		8	1	2		96
2	7	2	0.987095	0503	卷二	2007	96	7192015	7	19	20	15	719	1	4202	42	2	54	2	330	2	2		1		3		1	1		3		4	8		3	12	3	2	1		0	1		6	1	2		83
2	9	2	0.965466	0503	卷二	2007	96	7281753	7	28	17	53	728	1	7212	72	12	24	1	412	3	1		1		8		1	1		4		1	18		3	16	4	5	1		0	3		8	10	2	服兵役	62
4	3	2	0.29894	0503	卷二	2007	96	7191800	7	19	18	0	719	1	2609	26	9	70	3	718	4	1		1		1		97	1		1		4	1		99	99	1	1	2		99	3		5	9	1		999
4	3	2	0.29894	0503	卷二	2007	96	7181215	7	18	12	15	718	1	3003	30	3	66	3	718	4	1		1		1		3	1		1		4	1		99	99	1	1	2		99	3		3	9	1		999
5	3	2	1.19926	0503	卷二	2007	96	7181930	7	18	19	30	718	1	5005	50	5	46	2	912	4	1		1		1		1	1		1		4	3		3	6	2	1	2		99	1		8	9	1		999
2	5	2	0.967581	0503	卷二	2007	96	7191451	7	19	14	51	719	1	2111	21	11	75	3	202	3	1		3		1		1	3		1		1	3		1	1	2	1	2		99	1		3	9	1		999
1	5	1	0.936098	0503	卷二	2007	96	7231320	7	23	13	20	723	1	2305	23	5	73	3	241	2	2		1		97		1	1		97		4	3		1	3	2	1	2		99	2		7	9	1		999
2	1	2	1.0308	0503	卷二	2007	96	7201000	7	20	10	0	720	2	3102	31	2	65	3	114	2	2		1		97		97	1		3		2	3		3	6	2	2	1		0	1		8	9	1		999
2	12	1	1.0308	0503	卷二	2007	96	8041737	8	4	17	37	804	2	2403	24	3	72	3	900	2	2		2		1		1	1		1		1	3		1	4	2	2	1		0	3		5	9	1		999
5	1	2	0.420967	0503	卷二	2007	96	7201720	7	20	17	20	720	2	3301	33	1	63	2	525	4	1		1		3		1	1		3		1	1		99	99	1	1	2		99	3		6	8	1		999
1	4	2	0.997263	0503	卷二	2007	96	7201455	7	20	14	55	720	2	2107	21	7	75	3	220	3	1		1		97		1	1		97		1	3		3	6	2	1	2		99	8		8	8	1		999
4	2	2	0.934977	0503	卷二	2007	96	7161405	7	16	14	5	716	2	3108	31	8	65	3	310	3	1		1		3		1	1		1		4	3		3	6	2	1	2		99	1		1	8	1		999
5	2	1	1.23588	0503	卷二	2007	96	7231616	7	23	16	16	723	2	2101	21	1	75	3	613	3	1		1		3		1	1		3		4	3		3	6	2	1	2		99	6		2	8	1		999
1	5	1	0.997263	0503	卷二	2007	96	7191055	7	19	10	55	719	2	3106	31	6	65	3	241	2	2		3		3		1	1		1		1	3		3	6	2	1	2		99	1		8	8	1		999
2	12	2	0.934537	0503	卷二	2007	96	7181940	7	18	19	40	718	2	3611	36	11	60	2	900	2	2		1		1		3	1		1		4	3		3	6	2	1	2		99	3		7	8	1		999
1	9	1	0.90413	0503	卷二	2007	96	7191725	7	19	17	25	719	2	3603	36	3	60	2	403	1	3		1		3		1	1		3		4	3		3	6	2	1	2		99	1		4	8	1		999
3	5	1	1.00681	0503	卷二	2007	96	7271750	7	27	17	50	727	2	4402	44	2	52	2	325	3	1		2		2		1	2		1		4	4		3	9	3	1	2		99	1		5	8	1		999
1	3	1	1.1255	0503	卷二	2007	96	7241644	7	24	16	44	724	2	3408	34	8	62	2	108	2	2		1		3		1	1		3		1	4		3	9	3	1	2		99	1		1	8	1		999
2	8	1	1.05471	0503	卷二	2007	96	7181810	7	18	18	10	718	2	4510	45	10	51	2	408	2	2		1		1		1	1		3		4	4		1	8	3	1	2		99	3		3	8	1		999
1	11	1	1.16351	0503	卷二	2007	96	7222130	7	22	21	30	722	2	4707	47	7	49	2	807	2	2		1		22	受日本教育	1	1		97		1	4		3	9	3	1	2		99	3		3	8	1		999
4	1	1	1.09084	0503	卷二	2007	96	7272029	7	27	20	29	727	2	5006	50	6	46	2	320	1	3		2		3		1	2		1		1	4		3	9	3	1	2		99	8		5	8	1		999
3	2	1	1.14463	0503	卷二	2007	96	7231847	7	23	18	47	723	2	5207	52	7	44	2	243	3	1		1		3		1	1		1		3	6		1	11	3	1	2		99	3		5	8	1		999
2	5	2	1.05159	0503	卷二	2007	96	7211915	7	21	19	15	721	2	4506	45	6	51	2	202	3	1		1		2		1	1		1		1	8		1	11	3	1	2		99	2		3	8	1		999
3	7	2	1.14463	0503	卷二	2007	96	7192050	7	19	20	50	719	2	5409	54	9	42	2	420	2	2		1		3		1	1		3		3	8		3	12	3	1	2		99	8		8	8	1		999
2	11	2	1.33649	0503	卷二	2007	96	7190925	7	19	9	25	719	2	5903	59	3	37	1	830	2	2		1		1		3	1		1		2	8		3	12	3	1	2		99	2		8	8	1		999
1	12	1	1.01737	0503	卷二	2007	96	7271033	7	27	10	33	727	2	3611	36	11	60	2	802	1	3		1		2		1	1		1		1	8		3	12	3	1	2		99	1		5	8	1		999
5	4	1	1.15004	0503	卷二	2007	96	7291525	7	29	15	25	729	2	4609	46	9	50	2	981	4	1		1		1		1	1		1		1	11		3	14	4	1	2		99	3		3	8	1		999
1	7	1	1.16007	0503	卷二	2007	96	7212020	7	21	20	20	721	2	4905	49	5	47	2	234	1	3		1		4		1	1		4		1	8		3	12	3	5	2		1	7		3	8	1		999
2	5	2	1.06562	0503	卷二	2007	96	7182115	7	18	21	15	718	2	4603	46	3	50	2	202	1	3		1		2		1	1		2		1	3		3	6	2	3	1		0	1		7	8	1		999
5	2	1	1.12046	0503	卷二	2007	96	7232001	7	23	20	1	723	2	3711	37	11	59	2	613	3	1		1		3		1	1		3		1	3		1	5	2	2	1		0	3		7	8	1		999
2	4	1	0.934537	0503	卷二	2007	96	7162005	7	16	20	5	716	2	4010	40	10	56	2	236	2	2		1		3		1	1		97		1	3		3	6	2	2	1		0	3		3	8	1		999
1	9	1	0.997263	0503	卷二	2007	96	7192105	7	19	21	5	719	2	2509	25	9	71	3	403	1	3		1		1		1	1		1		4	3		3	7	3	2	1		0	3		8	8	1		999
1	3	1	1.1255	0503	卷二	2007	96	7181533	7	18	15	33	718	2	2410	24	10	72	3	108	1	3		1		97		1	1		1		1	4		1	3	2	2	1		0	9	創教協會	5	8	1		999
2	8	1	0.351113	0503	卷二	2007	96	8011845	8	1	18	45	801	2	3512	35	12	61	2	408	4	1		1		1		1	1		1		1	1		99	99	1	1	2		99	3		5	7	1		1
1	3	2	0.339689	0503	卷二	2007	96	7231850	7	23	18	50	723	2	2105	21	5	75	3	108	1	3		1		1		1	1		1		1	1		99	99	1	1	2		99	1		2	7	1		62
3	6	2	0.923637	0503	卷二	2007	96	7221527	7	22	15	27	722	1	2105	21	5	75	3	411	3	1		2		3		1	97		1		4	2		99	99	2	1	2		99	9	白蓮教	7	7	1		28
1	5	1	0.936098	0503	卷二	2007	96	7211240	7	21	12	40	721	1	3101	31	1	65	3	241	1	3		1		97		1	1		3		1	2		99	99	2	1	2		99	1		5	7	1		62
3	1	2	0.923637	0503	卷二	2007	96	7171730	7	17	17	30	717	1	3107	31	7	65	3	206	4	1		1		1		1	1		1		1	3		3	6	2	1	2		99	3		7	7	1		92
3	3	1	0.923637	0503	卷二	2007	96	7161034	7	16	10	34	716	1	2409	24	9	72	3	268	4	1		1		1		1	1		1		1	3		3	6	2	1	2		99	1		5	7	1		1
4	2	1	0.934977	0503	卷二	2007	96	8032004	8	3	20	4	803	2	2810	28	10	68	3	310	4	1		2		22	私塾	1	2		1		4	3		3	6	2	1	2		99	8		5	7	1		25
3	6	2	0.983987	0503	卷二	2007	96	7301106	7	30	11	6	730	2	3205	32	5	64	2	411	3	1		1		97		1	1		3		1	3		1	4	2	1	2		99	1		3	7	1		98
5	4	1	1.16008	0503	卷二	2007	96	8021925	8	2	19	25	802	1	2811	28	11	68	3	981	3	1		1		1		1	2		1		4	3		1	3	2	1	2		99	1		3	7	1		62
1	3	2	0.936098	0503	卷二	2007	96	7161930	7	16	19	30	716	1	1911	19	11	77	3	108	2	2		3		3		1	3		1		3	3		3	6	2	1	2		99	7		7	7	1		23
3	9	1	0.837379	0503	卷二	2007	96	7211635	7	21	16	35	721	1	3609	36	9	60	2	820	2	2		1		1		1	1		1		1	3		3	6	2	1	2		99	2		7	7	1		71
4	1	1	0.84766	0503	卷二	2007	96	8021602	8	2	16	2	802	2	3803	38	3	58	2	320	1	3		2		3		1	2		1		1	3		3	6	2	1	2		99	1		5	7	1		37
5	3	1	1.30926	0503	卷二	2007	96	7161140	7	16	11	40	716	1	3510	35	10	61	2	912	4	1		2		1		1	2		2		1	4		1	8	3	1	2		99	2		3	7	1		37
3	1	2	0.945059	0503	卷二	2007	96	7191510	7	19	15	10	719	1	4302	43	2	53	2	206	3	1		1		3		1	1		1		4	4		3	9	3	1	2		99	3		7	7	1		30
3	8	1	1.04241	0503	卷二	2007	96	7171805	7	17	18	5	717	1	1008	10	8	86	3	710	3	1		1		97		1	1		1		3	4		3	9	3	1	2		99	2		8	7	1		90
4	2	1	0.987559	0503	卷二	2007	96	7271520	7	27	15	20	727	1	2711	27	11	69	3	310	2	2		2		19		1	2		4		4	6		3	12	3	1	2		99	1		7	7	1		32
2	6	1	1.05159	0503	卷二	2007	96	7271350	7	27	13	50	727	2	3801	38	1	58	2	260	2	2		1		3		1	1		3		1	7		3	12	3	1	2		99	3		8	7	1		93
3	5	2	1.03933	0503	卷二	2007	96	7191800	7	19	18	0	719	1	2410	24	10	72	3	325	5	1		2		3		1	2		3		1	8		3	12	3	1	2		99	3		8	7	1		20
5	4	1	1.30539	0503	卷二	2007	96	7211025	7	21	10	25	721	1	2412	24	12	72	3	981	4	1		1		3		1	1		1		1	8		3	12	3	1	2		99	1		8	7	1		2
1	7	1	0.954977	0503	卷二	2007	96	7211110	7	21	11	10	721	1	3912	39	12	57	2	234	1	3		2		1		1	2		1		1	8		3	12	3	1	2		99	1		6	7	1		84
5	4	1	1.04424	0503	卷二	2007	96	7241905	7	24	19	5	724	1	3111	31	11	65	3	981	3	1		1		19		1	2		6		4	11		3	14	4	1	2		99	1		5	7	1		90
1	1	2	0.842625	0503	卷二	2007	96	7161032	7	16	10	32	716	1	1803	18	3	78	3	110	1	3		3		4		1	3		4		4	17		3	13	4	1	2		99	8		8	7	1		93
3	8	2	1.00383	0503	卷二	2007	96	7211945	7	21	19	45	721	2	4207	42	7	54	2	710	2	2		3		17		1	3		19		2	6		3	12	3	3	1		0	1		6	7	1		96
2	4	2	1.20691	0503	卷二	2007	96	7221530	7	22	15	30	722	1	7712	77	12	19	1	236	1	3		1		3		1	1		4		1	6		2	12	3	5	1		0	8		8	6	1		999
3	3	1	0.981836	0503	卷二	2007	96	7160930	7	16	9	30	716	2	7602	76	2	20	1	268	4	1		1		4		1	1		4		1	11		2	14	4	5	1		0	8		4	6	1		999
3	4	2	0.921618	0503	卷二	2007	96	8161451	8	16	14	51	816	1	7504	75	4	21	1	320	2	2		2		4		1	1		8		1	11		2	15	4	5	1		0	2		7	6	1		999
3	1	2	0.981836	0503	卷二	2007	96	7211830	7	21	18	30	721	2	7708	77	8	19	1	206	3	1		1		8		1	1		8		4	19		2	13	4	5	1		0	2		6	6	1		999
3	1	1	0.981836	0503	卷二	2007	96	7211425	7	21	14	25	721	2	7403	74	3	22	1	206	2	2		3		20		1	3		19		1	19		2	15	4	5	1		0	3		7	6	1		999
2	8	2	1.02855	0503	卷二	2007	96	8012000	8	1	20	0	801	2	7710	77	10	19	1	408	1	3		1		6		1	1		6		1	19		1	13	4	5	1		0	7		2	6	1		999
6	2	1	0.323919	0503	卷二	2007	96	7171444	7	17	14	44	717	2	2511	25	11	71	3	737	4	1		1		1		1	1		1		4	1		99	99	1	1	2		99	3		6	5	1		999
6	1	2	0.89264	0503	卷二	2007	96	7231600	7	23	16	0	723	1	3405	34	5	62	2	357	4	1		1		1		1	2		1		1	3		3	6	2	1	2		99	3		5	5	1		999
5	3	2	1.05174	0503	卷二	2007	96	7261955	7	26	19	55	726	1	4509	45	9	51	2	912	3	1		1		2		4	1		1		4	3		3	6	2	1	2		99	2		6	5	1		999
1	5	2	0.936098	0503	卷二	2007	96	7271935	7	27	19	35	727	1	2907	29	7	67	3	241	2	2		1		3		1	1		3		3	3		1	4	2	1	2		99	3		3	5	1		999
3	10	1	1.14803	0503	卷二	2007	96	7262125	7	26	21	25	726	2	4909	49	9	47	2	812	2	2		1		1		1	1		1		1	4		1	8	3	1	2		99	3		7	5	1		999
1	12	1	1.05647	0503	卷二	2007	96	7201329	7	20	13	29	720	1	3409	34	9	62	2	802	1	3		1		1		1	1		1		4	4		1	7	3	1	2		99	1		6	5	1		999
5	2	1	1.5041	0503	卷二	2007	96	8021910	8	2	19	10	802	1	6505	65	5	31	1	613	4	1		1		3		1	1		1		1	8		3	12	3	1	2		99	3		7	5	1		999
2	9	2	1.19909	0503	卷二	2007	96	7171632	7	17	16	32	717	2	4612	46	12	50	2	412	2	2		1		4		1	1		3		1	8		3	12	3	1	2		99	3		7	5	1		999
2	9	2	0.789626	0503	卷二	2007	96	7161551	7	16	15	51	716	1	4206	42	6	54	2	412	2	2		1		13		1	1		3		4	11		3	14	4	1	2		99	3		7	5	1		999
2	11	1	1.06912	0503	卷二	2007	96	7262000	7	26	20	0	726	2	5904	59	4	37	1	830	3	1		3		19		1	3		6		1	12		3	15	4	1	2		99	1		5	5	1		999
2	7	1	1.12888	0503	卷二	2007	96	7271150	7	27	11	50	727	1	4603	46	3	50	2	330	2	2		2		1		1	2		1		1	4		3	9	3	3	2		1	3		8	5	1		999
2	3	2	1.33649	0503	卷二	2007	96	7211236	7	21	12	36	721	2	5607	56	7	40	2	221	2	2		1		1		1	1		1		3	7		1	10	3	5	1		0	1		7	5	1		999
6	1	1	1.11343	0503	卷二	2007	96	7211620	7	21	16	20	721	1	7705	77	5	19	1	357	3	1		1		1		1	1		6		3	8		3	12	3	5	1		0	3		7	5	1		999
5	2	1	1.44702	0503	卷二	2007	96	7172038	7	17	20	38	717	1	7607	76	7	20	1	613	3	1		1		9		1	1		8		1	8		3	12	3	5	1		0	3		6	5	1		999
5	3	1	1.44702	0503	卷二	2007	96	7221200	7	22	12	0	722	1	7611	76	11	20	1	912	3	1		2		4		1	1		8		1	8		3	12	3	5	1		0	3		8	5	1		999
3	9	1	0.981836	0503	卷二	2007	96	7190900	7	19	9	0	719	2	7210	72	10	24	1	820	3	1		1		6		1	1		6		3	11		3	12	3	5	1		0	1		3	5	1		999
3	1	1	0.921618	0503	卷二	2007	96	7291800	7	29	18	0	729	1	7111	71	11	25	1	206	1	3		1		4		1	1		3		3	18		3	16	4	5	1		0	1		6	5	1		999
3	4	1	0.921618	0503	卷二	2007	96	7201100	7	20	11	0	720	1	7111	71	11	25	1	320	2	2		1		8		1	1		6		3	19		3	16	4	5	1		0	8		4	5	1		999
2	11	1	1.02855	0503	卷二	2007	96	7172120	7	17	21	20	717	2	7611	76	11	20	1	830	1	3		1		19		1	1		4		4	19		2	13	4	5	1		0	8		3	5	1		999
2	8	2	0.965466	0503	卷二	2007	96	7171930	7	17	19	30	717	1	7109	71	9	25	1	408	1	3		1		20		1	1		18		1	20		3	18	5	5	1		0	3		5	5	1		999
1	11	1	0.934052	0503	卷二	2007	96	7172055	7	17	20	55	717	1	7002	70	2	26	1	807	1	3		2		6		1	1		8		2	20		3	18	5	5	1		0	3		7	5	1		999
3	7	2	0.837379	0503	卷二	2007	96	7182200	7	18	22	0	718	1	4506	45	6	51	2	420	1	3		2		3		1	2		1		4	3		3	6	2	3	1		0	3		8	5	1		999
6	1	1	1.15735	0503	卷二	2007	96	8291701	8	29	17	1	829	1	6212	62	12	34	1	357	3	1		1		6		1	1		4		1	8		3	12	3	3	1		0	1		1	5	1		999
3	2	1	0.859487	0503	卷二	2007	96	7232000	7	23	20	0	723	1	5111	51	11	45	2	243	2	2		3		6		1	1		3		3	19		1	18	5	3	1		0	3		5	5	1		999
4	2	2	0.934977	0503	卷二	2007	96	7162040	7	16	20	40	716	2	3202	32	2	64	2	310	3	1		2		1		1	2		1		1	2		99	99	2	1	2		99	1		1	4	2		20
5	2	2	1.23588	0503	卷二	2007	96	7291632	7	29	16	32	729	2	2902	29	2	67	3	613	4	1		4		97		1	1		1		1	3		3	6	2	1	2		99	1		7	4	2		1
5	2	2	1.60238	0503	卷二	2007	96	8101820	8	10	18	20	810	2	5611	56	11	40	2	613	5	1		1		97		1	1		1		1	6		3	12	3	1	2		99	3		7	4	2		1
5	3	2	1.43765	0503	卷二	2007	96	7271350	7	27	13	50	727	2	4804	48	4	48	2	912	3	1		1		3		1	1		3		3	8		3	12	3	1	2		99	2		5	4	2		62
6	2	2	0.948886	0503	卷二	2007	96	7181200	7	18	12	0	718	2	7408	74	8	22	1	737	4	1		1		8		1	1		8		1	18		2	15	4	5	1		0	3		8	4	2		64
5	2	2	0.420967	0503	卷二	2007	96	8101959	8	10	19	59	810	2	3410	34	10	62	2	613	4	1		1		1		1	1		1		1	1		99	99	1	1	2		99	3		7	2	2		1
3	9	2	0.335167	0503	卷二	2007	96	7171020	7	17	10	20	717	2	2603	26	3	70	3	820	4	1		1		1		1	1		1		3	1		99	99	1	1	2		99	3		8	2	2		1
2	6	1	1.25824	0503	卷二	2007	96	8011900	8	1	19	0	801	1	5701	57	1	39	1	260	4	1		1		4		1	1		3		1	4		3	9	3	1	2		99	3		5	2	2		62
2	11	2	1.12888	0503	卷二	2007	96	7171940	7	17	19	40	717	1	4805	48	5	48	2	830	2	2		1		22	日本時代高等科	1	1		1		1	4		3	9	3	1	2		99	2		6	2	2		63
4	4	2	1.02091	0503	卷二	2007	96	7211056	7	21	10	56	721	1	4911	49	11	47	2	720	4	1		1		3		1	1		3		1	8		3	12	3	1	2		99	2		5	2	2		36
3	10	2	1.14463	0503	卷二	2007	96	7311830	7	31	18	30	731	2	5010	50	10	46	2	812	2	2		1		10		1	1		4		4	8		3	12	3	1	2		99	1		2	2	2		92
1	2	2	1.03434	0503	卷二	2007	96	7191700	7	19	17	0	719	2	5604	56	4	40	2	100	2	2		3		17		1	1		3		2	11		3	16	4	1	2		99	1		5	2	2		63
1	2	2	0.928	0503	卷二	2007	96	7171628	7	17	16	28	717	2	5501	55	1	41	2	100	1	3		3		22	大陸師範專科	1	2		3		4	12		3	15	4	1	2		99	1		7	2	2		30
4	1	2	0.71622	0503	卷二	2007	96	7152007	7	15	20	7	715	1	3901	39	1	57	2	324	1	3		2		1		1	2		1		1	18		3	23	5	1	2		99	3		8	2	2		93
1	2	2	1.03434	0503	卷二	2007	96	7201720	7	20	17	20	720	2	6108	61	8	35	1	100	1	3		2		12		1	2		3		4	19		3	16	4	1	2		99	8		8	2	2		93
3	4	2	1.02057	0503	卷二	2007	96	8121324	8	12	13	24	812	2	5909	59	9	37	1	320	2	2		2		7		1	2		8		3	20		3	18	5	1	2		99	7		7	2	2		93
3	1	1	1.1521	0503	卷二	2007	96	7301330	7	30	13	30	730	1	7707	77	7	19	1	206	3	1		1		19		1	3		19		1	6		3	12	3	5	1		0	7		1	2	2		62
3	6	2	0.921618	0503	卷二	2007	96	7201145	7	20	11	45	720	1	7010	70	10	26	1	411	3	1		1		8		1	1		3		1	19		3	16	4	5	1		0	8		5	2	2		95
4	1	1	0.875714	0503	卷二	2007	96	7192110	7	19	21	10	719	1	7103	71	3	25	1	328	4	1		2		7		1	2		4		1	20		2	16	4	5	1		0	3		8	2	2		36
3	5	2	0.923637	0503	卷二	2007	96	8050740	8	5	7	40	805	1	3206	32	6	64	2	325	4	1		2		3		1	2		1		1	3		3	6	2	1	2		99	1		5	1	2		71
5	1	1	1.16008	0503	卷二	2007	96	7251722	7	25	17	22	725	1	2508	25	8	71	3	525	4	1		1		1		1	1		1		1	3		3	3	2	1	2		99	3		8	1	2		1
4	4	1	0.907272	0503	卷二	2007	96	7281809	7	28	18	9	728	1	5012	50	12	46	2	720	4	1		1		1		1	1		1		1	3		3	6	2	1	2		99	3		8	1	2		37
4	4	2	0.84766	0503	卷二	2007	96	7281950	7	28	19	50	728	2	4308	43	8	53	2	720	4	1		1		1		3	1		1		4	3		3	6	2	1	2		99	3		6	1	2		97
4	4	2	0.966553	0503	卷二	2007	96	7232038	7	23	20	38	723	2	4604	46	4	50	2	720	4	1		1		2		1	1		1		1	3		3	6	2	1	2		99	1		4	1	2		97
4	4	2	0.877632	0503	卷二	2007	96	7191103	7	19	11	3	719	1	2904	29	4	67	3	720	4	1		1		2		1	1		1		1	3		1	5	2	1	2		99	3		5	1	2		97
2	12	1	0.934537	0503	卷二	2007	96	7311303	7	31	13	3	731	2	4202	42	2	54	2	900	4	1		1		1		1	2		1		1	3		3	6	2	1	2		99	1		5	1	2		998
5	3	1	1.05174	0503	卷二	2007	96	7241830	7	24	18	30	724	1	4306	43	6	53	2	912	4	1		2		97		1	2		1		1	3		1	4	2	1	2		99	3		8	1	2		1
2	12	1	0.877219	0503	卷二	2007	96	9251950	9	25	19	50	925	1	3608	36	8	60	2	900	3	1		1		3		1	1		3		1	3		3	6	2	1	2		99	3		7	1	2		51
2	11	2	0.877219	0503	卷二	2007	96	7202020	7	20	20	20	720	1	3901	39	1	57	2	830	2	2		1		2		3	1		1		4	3		3	6	2	1	2		99	2		8	1	2		35
4	1	2	1.02394	0503	卷二	2007	96	7211600	7	21	16	0	721	1	5208	52	8	44	2	328	4	1		1		1		1	1		1		1	4		3	9	3	1	2		99	3		6	1	2		62
5	1	2	1.50856	0503	卷二	2007	96	7171641	7	17	16	41	717	1	6202	62	2	34	1	525	4	1		1		4		1	1		1		1	4		3	15	4	1	2		99	3		6	1	2		51
5	1	2	1.35347	0503	卷二	2007	96	7191034	7	19	10	34	719	1	5105	51	5	45	2	525	4	1		1		3		1	1		3		1	4		3	9	3	1	2		99	3		5	1	2		1
1	5	1	0.95781	0503	卷二	2007	96	7160920	7	16	9	20	716	1	4408	44	8	52	2	241	3	1		2		3		1	1		3		3	4		3	9	3	1	2		99	3		7	1	2		34
6	1	1	0.913343	0503	卷二	2007	96	8251820	8	25	18	20	825	1	4310	43	10	53	2	357	3	1		1		3		1	1		1		1	4		1	7	3	1	2		99	3		1	1	2		32
3	6	2	1.23101	0503	卷二	2007	96	7301936	7	30	19	36	730	2	6609	66	9	30	1	411	3	1		1		6		1	1		3		1	4		3	9	3	1	2		99	3		7	1	2		98
2	4	2	1.12888	0503	卷二	2007	96	7272000	7	27	20	0	727	1	4806	48	6	48	2	236	2	2		1		3		3	2		1		3	4		3	9	3	1	2		99	1		8	1	2		71
2	11	1	1.34045	0503	卷二	2007	96	7222100	7	22	21	0	722	2	5604	56	4	40	2	830	2	2		1		3		1	1		1		1	4		3	9	3	1	2		99	1		5	1	2		98
1	3	1	1.05647	0503	卷二	2007	96	7191620	7	19	16	20	719	1	2412	24	12	72	3	108	1	3		1		3		1	1		1		4	4		1	8	3	1	2		99	1		1	1	2		98
3	10	1	1.07761	0503	卷二	2007	96	7171825	7	17	18	25	717	1	5101	51	1	45	2	812	1	3		1		3		1	1		1		3	4		3	9	3	1	2		99	2		7	1	2		32
3	3	1	1.07443	0503	卷二	2007	96	7181855	7	18	18	55	718	1	4703	47	3	49	2	268	4	1		1		1		1	1		1		4	6		3	12	3	1	2		99	8		8	1	2		63
2	10	2	0.987095	0503	卷二	2007	96	7161110	7	16	11	10	716	1	3811	38	11	58	2	600	3	1		1		1		1	1		1		1	6		3	12	3	1	2		99	3		8	1	2		95
5	2	1	1.30539	0503	卷二	2007	96	7221212	7	22	12	12	722	1	3202	32	2	64	2	613	3	1		1		1		1	1		1		4	6		3	12	3	1	2		99	3		8	1	2		90
1	3	2	1.16007	0503	卷二	2007	96	7181545	7	18	15	45	718	2	5405	54	5	42	2	108	3	1		1		3		97	1		3		1	7		3	12	3	1	2		99	2		6	1	2		98
2	5	2	1.12555	0503	卷二	2007	96	7242156	7	24	21	56	724	1	5511	55	11	41	2	202	2	2		3		2		1	3		3		1	7		3	12	3	1	2		99	6		7	1	2		30
2	2	1	1.19909	0503	卷二	2007	96	7291818	7	29	18	18	729	2	5011	50	11	46	2	231	2	2		2		4		1	2		1		1	7		3	12	3	1	2		99	3		7	1	2		37
3	7	1	1.07443	0503	卷二	2007	96	7291050	7	29	10	50	729	1	5505	55	5	41	2	420	2	2		1		1		1	1		3		4	7		3	12	3	1	2		99	3		6	1	2		34
3	9	2	1.27579	0503	卷二	2007	96	8032107	8	3	21	7	803	2	5911	59	11	37	1	820	2	2		3		6		1	3		3		3	7		3	11	3	1	2		99	8		7	1	2		36
3	3	2	1.19754	0503	卷二	2007	96	7211900	7	21	19	0	721	1	5801	58	1	38	1	268	4	1		1		3		1	1		1		1	8		3	12	3	1	2		99	8		8	1	2		27
6	1	2	1.15735	0503	卷二	2007	96	7231430	7	23	14	30	723	1	6204	62	4	34	1	357	4	1		1		4		1	1		3		1	8		3	12	3	1	2		99	3		4	1	2		28
5	3	1	1.5041	0503	卷二	2007	96	7281155	7	28	11	55	728	1	5701	57	1	39	1	912	4	1		2		3		1	2		3		1	8		1	11	3	1	2		99	3		6	1	2		1
5	3	2	1.60238	0503	卷二	2007	96	7211015	7	21	10	15	721	2	6301	63	1	33	1	912	4	1		3		3		1	4		2		2	8		1	11	3	1	2		99	1		7	1	2		37
5	3	2	1.43765	0503	卷二	2007	96	8020945	8	2	9	45	802	2	5204	52	4	44	2	912	4	1		1		3		1	1		1		1	8		3	12	3	1	2		99	2		5	1	2		64
3	6	1	1.1521	0503	卷二	2007	96	7272040	7	27	20	40	727	1	6906	69	6	27	1	411	3	1		1		6		3	1		12		3	8		3	13	4	1	2		99	8		7	1	2		84
2	11	1	1.19909	0503	卷二	2007	96	7241930	7	24	19	30	724	2	5510	55	10	41	2	830	3	1		1		3		1	1		3		3	8		3	12	3	1	2		99	1		5	1	2		36
2	5	2	1.33649	0503	卷二	2007	96	7162043	7	16	20	43	716	2	5911	59	11	37	1	202	2	2		1		2		1	1		2		1	8		3	12	3	1	2		99	8		6	1	2		999
2	10	1	0.987095	0503	卷二	2007	96	8081435	8	8	14	35	808	1	4105	41	5	55	2	600	2	2		1		22	日治時代就讀高等科	1	1		3		1	8		3	12	3	1	2		99	3		6	1	2		84
3	8	1	1.19754	0503	卷二	2007	96	7211945	7	21	19	45	721	1	5702	57	2	39	1	710	2	2		1		3		1	1		1		3	8		3	12	3	1	2		99	1		8	1	2		71
3	8	1	1.07443	0503	卷二	2007	96	7282010	7	28	20	10	728	1	5102	51	2	45	2	710	2	2		1		4		1	1		4		1	8		3	12	3	1	2		99	2		7	1	2		34
3	10	2	1.07443	0503	卷二	2007	96	7302025	7	30	20	25	730	1	4709	47	9	49	2	812	2	2		1		3		1	1		1		4	8		3	12	3	1	2		99	2		5	1	2		34
1	2	2	0.954977	0503	卷二	2007	96	7291210	7	29	12	10	729	1	4407	44	7	52	2	100	1	3		2		4		1	2		4		1	8		3	12	3	1	2		99	1		2	1	2		64
1	6	2	1.05335	0503	卷二	2007	96	8041446	8	4	14	46	804	1	3508	35	8	61	2	235	1	3		1		22	日據時代高等科	1	1		3		1	8		3	12	3	1	2		99	3		7	1	2		84
2	7	1	1.19909	0503	卷二	2007	96	7241750	7	24	17	50	724	2	4811	48	11	48	2	330	1	3		1		3		1	1		3		1	8		3	12	3	1	2		99	1		7	1	2		62
1	9	1	1.08892	0503	卷二	2007	96	8031800	8	3	18	0	803	1	5010	50	10	46	2	403	1	3		2		1		1	2		1		1	8		3	12	3	1	2		99	6		7	1	2		90
1	11	1	1.293	0503	卷二	2007	96	7260958	7	26	9	58	726	2	6209	62	9	34	1	807	1	3		1		3		1	1		3		3	8		3	12	3	1	2		99	3		6	1	2		84
3	9	1	1.07443	0503	卷二	2007	96	7261730	7	26	17	30	726	1	5303	53	3	43	2	820	1	3		3		2		1	1		3		1	8		3	12	3	1	2		99	2		8	1	2		61
3	1	2	0.942264	0503	卷二	2007	96	7232000	7	23	20	0	723	1	4306	43	6	53	2	206	2	2		2		1		1	2		2		4	9		3	11	3	1	2		99	3		6	1	2		92
2	3	2	0.900379	0503	卷二	2007	96	7302040	7	30	20	40	730	1	4711	47	11	49	2	221	3	1		1		3		1	1		3		3	10		3	15	4	1	2		99	3		7	1	2		62
4	2	1	0.969734	0503	卷二	2007	96	7262043	7	26	20	43	726	2	5702	57	2	39	1	310	3	1		3		17		1	1		3		1	10		3	14	4	1	2		99	1		5	1	2		36
3	5	1	0.859487	0503	卷二	2007	96	8021130	8	2	11	30	802	1	5503	55	3	41	2	325	3	1		2		4		1	2		3		4	10		3	14	4	1	2		99	1		8	1	2		64
2	1	2	1.00355	0503	卷二	2007	96	7221000	7	22	10	0	722	1	6505	65	5	31	1	114	2	2		1		4		1	1		3		1	10		3	15	4	1	2		99	3		8	1	2		38
3	8	2	0.957973	0503	卷二	2007	96	7291350	7	29	13	50	729	1	6205	62	5	34	1	710	3	1		1		6		1	1		8		1	11		3	17	5	1	2		99	2		8	1	2		62
6	2	1	0.884917	0503	卷二	2007	96	7181731	7	18	17	31	718	2	4807	48	7	48	2	737	3	1		1		1		1	1		1		1	11		3	14	4	1	2		99	1		4	1	2		81
3	9	1	0.957973	0503	卷二	2007	96	7192202	7	19	22	2	719	1	6311	63	11	33	1	820	3	1		1		3		1	1		3		1	11		3	15	4	1	2		99	3		7	1	2		62
2	2	2	1.00355	0503	卷二	2007	96	7210849	7	21	8	49	721	1	6406	64	6	32	1	231	2	2		1		16		1	1		4		4	11		3	14	4	1	2		99	1		8	1	2		81
2	9	1	1.06912	0503	卷二	2007	96	7191630	7	19	16	30	719	2	6307	63	7	33	1	412	2	2		1		3		1	1		3		4	11		3	14	4	1	2		99	8		8	1	2		90
3	10	2	0.859487	0503	卷二	2007	96	7301930	7	30	19	30	730	1	5302	53	2	43	2	812	2	2		3		13		1	1		3		1	11		3	14	4	1	2		99	3		6	1	2		34
1	8	1	0.934052	0503	卷二	2007	96	7201010	7	20	10	10	720	1	6608	66	8	30	1	242	1	3		3		4		1	1		4		3	11		3	15	4	1	2		99	1		5	1	2		84
2	7	2	0.95921	0503	卷二	2007	96	7181232	7	18	12	32	718	2	4901	49	1	47	2	330	1	3		1		3		1	1		3		4	11		3	15	4	1	2		99	8		8	1	2		90
3	8	2	1.02057	0503	卷二	2007	96	7222100	7	22	21	0	722	2	6308	63	8	33	1	710	1	3		1		8		2	1		3		3	11		3	15	4	1	2		99	1		4	1	2		36
5	4	1	0.946722	0503	卷二	2007	96	7241730	7	24	17	30	724	1	4308	43	8	53	2	981	3	1		1		3		1	2		1		3	14		3	14	4	1	2		99	1		7	1	2		90
1	11	1	0.871083	0503	卷二	2007	96	7260904	7	26	9	4	726	1	5204	52	4	44	2	807	2	2		1		2		1	1		1		3	14		3	13	4	1	2		99	3		5	1	2		84
1	8	1	1.03434	0503	卷二	2007	96	7172145	7	17	21	45	717	2	6212	62	12	34	1	242	3	1		1		4		1	1		3		1	18		3	16	4	1	2		99	2		5	1	2		34
3	6	1	0.981836	0503	卷二	2007	96	7301930	7	30	19	30	730	2	6809	68	9	28	1	411	3	1		1		3		1	1		3		1	18		3	16	4	1	2		99	8		3	1	2		95
3	5	2	0.915646	0503	卷二	2007	96	8061900	8	6	19	0	806	2	4806	48	6	48	2	325	4	1		1		4		1	1		3		1	19		3	17	5	1	2		99	7		7	1	2		93
4	3	2	0.969734	0503	卷二	2007	96	7181955	7	18	19	55	718	2	5905	59	5	37	1	718	4	1		1		3		1	1		1		1	19		3	16	4	1	2		99	3		7	1	2		84
1	6	2	1.03434	0503	卷二	2007	96	8051950	8	5	19	50	805	2	5902	59	2	37	1	235	3	1		1		19		1	1		6		4	19		3	16	4	1	2		99	3		7	1	2		93
3	4	2	0.753764	0503	卷二	2007	96	8122053	8	12	20	53	812	1	4203	42	3	54	2	320	3	1		1		1		1	1		3		1	19		3	16	4	1	2		99	8		8	1	2		93
2	7	1	1.00355	0503	卷二	2007	96	7162129	7	16	21	29	716	1	6204	62	4	34	1	330	3	1		1		20		1	1		4		4	19		3	16	4	1	2		99	1		6	1	2		36
3	8	2	0.859487	0503	卷二	2007	96	7221520	7	22	15	20	722	1	4805	48	5	48	2	710	3	1		1		3		1	1		3		1	19		3	19	5	1	2		99	3		6	1	2		95
1	2	1	0.934052	0503	卷二	2007	96	8102020	8	10	20	20	810	1	6606	66	6	30	1	100	2	2		1		6		1	1		6		4	19		3	16	4	1	2		99	8		8	1	2		28
2	1	1	1.00355	0503	卷二	2007	96	7211931	7	21	19	31	721	1	6512	65	12	31	1	221	2	2		1		3		1	1		3		4	19		3	16	4	1	2		99	3		8	1	2		38
2	2	1	0.789626	0503	卷二	2007	96	8061106	8	6	11	6	806	1	3910	39	10	57	2	231	2	2		3		6		1	3		4		3	19		3	16	4	1	2		99	7		2	1	2		63
3	8	2	0.915646	0503	卷二	2007	96	7291305	7	29	13	5	729	2	5210	52	10	44	2	710	2	2		1		3		1	1		3		4	19		3	18	5	1	2		99	1		5	1	2		93
1	2	1	0.995083	0503	卷二	2007	96	7272040	7	27	20	40	727	2	6903	69	3	27	1	104	1	3		1		10		1	1		4		4	19		3	16	4	1	2		99	8		8	1	2		62
1	1	1	0.813849	0503	卷二	2007	96	7181000	7	18	10	0	718	2	4401	44	1	52	2	110	1	3		3		19		1	3		6		4	19		3	16	4	1	2		99	3		6	1	2		63
2	1	1	0.789626	0503	卷二	2007	96	7271018	7	27	10	18	727	1	4501	45	1	51	2	114	1	3		3		4		1	3		4		1	19		3	20	5	1	2		99	7		5	1	2		84
2	9	2	0.900379	0503	卷二	2007	96	7172018	7	17	20	18	717	1	4911	49	11	47	2	412	1	3		1		6		1	1		3		4	19		3	16	4	1	2		99	1		5	1	2		93
2	7	1	0.900379	0503	卷二	2007	96	7162020	7	16	20	20	716	1	5005	50	5	46	2	330	3	1		3		14		1	3		4		1	20		3	21	5	1	2		99	7		1	1	2		36
3	7	2	0.957973	0503	卷二	2007	96	7240955	7	24	9	55	724	1	5803	58	3	38	1	420	2	2		1		3		1	1		3		1	20		3	18	5	1	2		99	8		8	1	2		93
2	11	1	0.900379	0503	卷二	2007	96	7252040	7	25	20	40	725	1	5508	55	8	41	2	830	2	2		3		6		1	2		3		4	20		3	18	5	1	2		99	8		7	1	2		93
1	2	2	0.970897	0503	卷二	2007	96	8062015	8	6	20	15	806	1	6308	63	8	33	1	100	1	3		2		17		1	2		16		1	20		3	18	5	1	2		99	8		5	1	2		84
1	1	2	0.970897	0503	卷二	2007	96	7271910	7	27	19	10	727	1	6510	65	10	31	1	110	1	3		1		6		1	1		8		1	20		3	18	5	1	2		99	8		5	1	2		93
4	3	1	1.21225	0503	卷二	2007	96	8051850	8	5	18	50	805	2	6406	64	6	32	1	718	4	1		1		3		1	1		1		1	8		1	11	3	5	2		1	3		8	1	2		23
4	2	2	0.934977	0503	卷二	2007	96	8051155	8	5	11	55	805	2	3212	32	12	64	2	310	3	1		2		3		1	1		1		4	3		3	6	2	5	1		0	1		1	1	2		96
4	3	2	1.09796	0503	卷二	2007	96	7242100	7	24	21	0	724	1	6601	66	1	30	1	718	4	1		1		3		1	1		3		3	4		3	9	3	5	1		0	3		2	1	2		34
3	4	2	1.19754	0503	卷二	2007	96	8022007	8	2	20	7	802	1	6106	61	6	35	1	320	2	2		1		4		1	1		4		4	6		3	12	3	5	1		0	1		3	1	2		34
4	4	2	1.13789	0503	卷二	2007	96	7211420	7	21	14	20	721	1	6504	65	4	31	1	720	4	1		1		3		1	1		1		1	8		3	12	3	5	1		0	1		7	1	2		53
3	2	1	1.1521	0503	卷二	2007	96	7221925	7	22	19	25	722	1	6711	67	11	29	1	243	3	1		3		4		1	1		3		1	8		3	13	4	5	1		0	1		5	1	2		82
4	3	2	0.953833	0503	卷二	2007	96	7221310	7	22	13	10	722	2	4309	43	9	53	2	822	3	1		1		1		1	1		1		3	8		3	12	3	5	1		0	3		8	1	2		97
1	6	1	1.08892	0503	卷二	2007	96	7221230	7	22	12	30	722	1	5212	52	12	44	2	235	2	2		1		3		1	1		3		4	8		3	12	3	5	1		0	1		7	1	2		64
6	2	2	1.11343	0503	卷二	2007	96	7271400	7	27	14	0	727	1	6610	66	10	30	1	241	2	2		1		4		1	1		1		1	8		3	12	3	5	1		0	8		7	1	2		98
1	3	1	1.24393	0503	卷二	2007	96	7181418	7	18	14	18	718	2	6901	69	1	27	1	108	1	3		1		4		1	1		3		1	8		3	12	3	5	1		0	8		7	1	2		64
1	3	2	1.01737	0503	卷二	2007	96	7211940	7	21	19	40	721	2	4110	41	10	55	2	108	1	3		1		4		3	1		3		4	8		3	13	4	5	1		0	1		7	1	2		63
1	7	2	1.16764	0503	卷二	2007	96	7212155	7	21	21	55	721	1	7710	77	10	19	1	234	1	3		1		8		1	1		8		1	8		3	12	3	5	1		0	8		7	1	2		98
2	10	1	1.06912	0503	卷二	2007	96	7210900	7	21	9	0	721	2	6304	63	4	33	1	600	3	1		1		15		1	1		3		3	11		3	15	4	5	1		0	1		8	1	2		22
2	3	1	1.02855	0503	卷二	2007	96	7281809	7	28	18	9	728	2	6703	67	3	29	1	221	2	2		1		20		1	1		11		3	11		3	15	4	5	1		0	7		2	1	2		71
3	4	1	1.02057	0503	卷二	2007	96	7211057	7	21	10	57	721	2	6104	61	4	35	1	320	2	2		3		6		1	1		3		4	11		3	14	4	5	1		0	8		6	1	2		82
3	6	2	0.921618	0503	卷二	2007	96	7291618	7	29	16	18	729	1	6701	67	1	29	1	411	2	2		1		8		1	1		4		1	17		3	16	4	5	1		0	8		6	1	2		91
2	9	2	0.965466	0503	卷二	2007	96	7281827	7	28	18	27	728	1	6710	67	10	29	1	412	3	1		1		8		1	1		5		1	18		3	16	4	5	1		0	1		7	1	2		81
3	7	2	0.921618	0503	卷二	2007	96	7171955	7	17	19	55	717	1	6609	66	9	30	1	420	3	1		1		8		1	2		8		1	18		3	17	5	5	1		0	2		6	1	2		63
1	7	2	0.934052	0503	卷二	2007	96	8092130	8	9	21	30	809	1	6808	68	8	28	1	234	2	2		3		10		1	1		4		1	18		3	17	5	5	1		0	2		5	1	2		52
2	9	2	0.965466	0503	卷二	2007	96	7192037	7	19	20	37	719	1	6904	69	4	27	1	412	2	2		1		3		1	1		3		1	18		3	16	4	5	1		0	1		5	1	2		20
1	11	2	0.934052	0503	卷二	2007	96	7202000	7	20	20	0	720	1	6706	67	6	29	1	807	1	3		1		4		1	1		3		4	18		3	16	4	5	1		0	3		4	1	2		93
1	2	1	0.934052	0503	卷二	2007	96	8101720	8	10	17	20	810	1	7304	73	4	23	1	247	3	1		3		10		1	3		10		1	19		3	16	4	5	1		0	8		8	1	2		96
3	1	1	0.981836	0503	卷二	2007	96	7281130	7	28	11	30	728	2	6605	66	5	30	1	206	3	1		1		3		1	1		3		4	19		3	16	4	5	1		0	3		5	1	2		36
2	3	2	0.965466	0503	卷二	2007	96	7202203	7	20	22	3	720	1	7007	70	7	26	1	221	2	2		1		12		1	1		6		1	19		3	16	4	5	1		0	8		6	1	2		36
2	8	1	1.00355	0503	卷二	2007	96	7221725	7	22	17	25	722	1	6112	61	12	35	1	408	2	2		3		8		1	2		3		3	19		3	16	4	5	1		0	3		4	1	2		81
3	10	2	0.921618	0503	卷二	2007	96	8050945	8	5	9	45	805	1	7002	70	2	26	1	812	2	2		1		3		1	1		3		4	19		3	16	4	5	1		0	8		7	1	2		93
3	10	2	0.921618	0503	卷二	2007	96	7221735	7	22	17	35	722	1	6908	69	8	27	1	812	2	2		1		10		1	1		8		1	19		3	16	4	5	1		0	3		5	1	2		34
1	1	2	0.934052	0503	卷二	2007	96	7191010	7	19	10	10	719	1	6908	69	8	27	1	110	1	3		1		6		1	1		4		1	19		3	16	4	5	1		0	3		5	1	2		63
2	5	2	1.02855	0503	卷二	2007	96	7212040	7	21	20	40	721	2	6612	66	12	30	1	202	1	3		3		19		1	3		6		1	19		3	16	4	5	1		0	7		1	1	2		71
1	7	1	0.934052	0503	卷二	2007	96	7231110	7	23	11	10	723	1	6910	69	10	27	1	234	1	3		2		6		1	2		3		1	19		3	16	4	5	1		0	8		8	1	2		93
1	11	2	0.934052	0503	卷二	2007	96	8021125	8	2	11	25	802	1	7004	70	4	26	1	807	1	3		1		19		1	1		19		1	19		3	16	4	5	1		0	1		7	1	2		62
3	4	1	0.957973	0503	卷二	2007	96	7201941	7	20	19	41	720	1	5909	59	9	37	1	320	3	1		98		98		1	98		98		1	20		3	18	5	5	1		0	8		8	1	2		999
5	1	2	1.15755	0503	卷二	2007	96	7301157	7	30	11	57	730	1	6905	69	5	27	1	320	3	1		1		3		1	1		4		1	20		3	19	5	5	1		0	3		7	1	2		93
1	12	1	1.03434	0503	卷二	2007	96	7201515	7	20	15	15	720	2	6410	64	10	32	1	300	3	1		1		8		1	1		3		4	20		3	18	5	5	1		0	4		7	1	2		93
2	3	1	0.965466	0503	卷二	2007	96	7211600	7	21	16	0	721	1	6602	66	2	30	1	221	2	2		1		4		1	1		3		4	20		2	17	5	5	1		0	3		8	1	2		81
5	3	1	1.20321	0503	卷二	2007	96	8102010	8	10	20	10	810	1	6505	65	5	31	1	701	2	2		2		5		1	2		4		1	20		3	18	5	5	1		0	8		6	1	2		31
2	4	2	1.19909	0503	卷二	2007	96	7212000	7	21	20	0	721	2	5306	53	6	43	2	236	2	2		3		1		1	4		4		1	8		3	12	3	4	1		0	1		7	1	2		64
2	9	1	0.877219	0503	卷二	2007	96	8051645	8	5	16	45	805	1	3803	38	3	58	2	412	2	2		1		3		1	1		3		1	3		3	6	2	3	1		0	2		2	1	2		24
3	4	1	1.20109	0503	卷二	2007	96	7212140	7	21	21	40	721	1	5604	56	4	40	2	320	3	1		1		4		1	1		3		1	4		3	9	3	3	1		0	1		7	1	2		36
1	3	1	1.2173	0503	卷二	2007	96	7211932	7	21	19	32	721	1	5612	56	12	40	2	108	1	3		1		3		1	1		3		4	4		3	9	3	3	1		0	1		4	1	2		62
2	7	1	1.34045	0503	卷二	2007	96	7212040	7	21	20	40	721	2	6308	63	8	33	1	330	1	3		1		3		1	1		3		1	4		3	9	3	3	1		0	3		8	1	2		62
5	2	1	1.60238	0503	卷二	2007	96	7171849	7	17	18	49	717	2	6208	62	8	34	1	613	3	1		1		3		1	1		1		4	8		1	11	3	3	1		0	3		8	1	2		62
1	9	2	1.293	0503	卷二	2007	96	7211000	7	21	10	0	721	2	6002	60	2	36	1	403	1	3		1		3		1	1		3		4	8		3	12	3	3	1		0	7		4	1	2		83
2	5	2	0.95921	0503	卷二	2007	96	7211047	7	21	10	47	721	2	4601	46	1	50	2	202	2	2		3		4		1	1		4		1	16		1	99	99	3	1		0	1		4	1	2		62
5	2	1	1.07951	0503	卷二	2007	96	7211316	7	21	13	16	721	1	5502	55	2	41	2	613	3	1		1		8		1	1		4		4	19		3	16	4	3	1		0	3		5	1	2		82
1	2	2	0.928	0503	卷二	2007	96	7281735	7	28	17	35	728	2	5207	52	7	44	2	100	1	3		2		3		1	2		3		1	20		3	21	5	3	1		0	8		7	1	2		93
1	4	2	0.763933	0503	卷二	2007	96	7212000	7	21	20	0	721	1	4510	45	10	51	2	220	2	2		3		3		1	1		3		4	19		3	16	4	2	1		0	3		5	1	2		51
3	1	2	0.31461	0503	卷二	2007	96	7161025	7	16	10	25	716	1	2611	26	11	70	3	206	4	1		1		1		1	1		1		1	1		99	99	1	1	2		99	3		5	9	1		999
3	4	2	0.335167	0503	卷二	2007	96	7261725	7	26	17	25	726	2	2712	27	12	69	3	320	4	1		1		1		1	1		1		1	1		99	99	1	1	2		99	3		3	9	1		999
5	1	1	0.395148	0503	卷二	2007	96	7241245	7	24	12	45	724	1	1104	11	4	85	3	525	4	1		1		1		1	1		1		1	1		99	99	1	1	2		99	3		6	9	1		999
5	1	1	0.395148	0503	卷二	2007	96	7251639	7	25	16	39	725	1	2905	29	5	67	3	525	4	1		1		1		1	1		1		1	1		99	99	1	1	2		99	3		5	9	1		999
5	1	1	0.395148	0503	卷二	2007	96	7261140	7	26	11	40	726	1	2210	22	10	74	3	525	4	1		1		2		4	1		1		4	1		99	99	1	1	2		99	3		7	9	1		999
6	2	2	0.323919	0503	卷二	2007	96	7310903	7	31	9	3	731	2	2307	23	7	73	3	737	4	1		1		1		1	1		1		1	1		99	99	1	1	2		99	3		5	9	1		999
6	2	2	0.323919	0503	卷二	2007	96	7181100	7	18	11	0	718	2	908	9	8	87	3	737	4	1		1		1		1	1		1		1	1		99	99	1	1	2		99	1		7	9	1		999
2	10	1	0.351113	0503	卷二	2007	96	7201005	7	20	10	5	720	2	2104	21	4	75	3	600	2	2		1		1		1	1		1		1	1		99	99	1	1	2		99	3		8	9	1		999
3	4	2	0.923637	0503	卷二	2007	96	7261910	7	26	19	10	726	1	804	8	4	88	3	320	4	1		1		1		1	1		1		4	2		99	99	2	1	2		99	3		5	9	1		999
3	9	2	0.923637	0503	卷二	2007	96	7161500	7	16	15	0	716	1	2208	22	8	74	3	820	4	1		1		1		1	1		1		1	2		99	99	2	1	2		99	2		1	9	1		999
5	3	1	1.23588	0503	卷二	2007	96	8211545	8	21	15	45	821	2	1003	10	3	86	3	912	4	1		2		97		1	2		22	識字、古時學堂漢字	1	2		99	99	2	1	2		99	1		3	9	1		999
3	1	1	0.983987	0503	卷二	2007	96	7211132	7	21	11	32	721	2	2310	23	10	73	3	206	2	2		1		2		1	1		1		3	2		99	99	2	1	2		99	1		4	9	1		999
5	1	2	1.16008	0503	卷二	2007	96	7191412	7	19	14	12	719	1	2805	28	5	68	3	525	4	1		1		97		1	1		1		1	3		3	6	2	1	2		99	3		6	9	1		999
5	1	2	1.16008	0503	卷二	2007	96	7191144	7	19	11	44	719	1	1606	16	6	80	3	525	4	1		1		1		1	1		1		1	3		3	6	2	1	2		99	3		5	9	1		999
5	2	2	1.16008	0503	卷二	2007	96	8121841	8	12	18	41	812	1	2010	20	10	76	3	613	4	1		1		97		97	1		1		1	3		3	6	2	1	2		99	3		7	9	1		999
4	3	2	0.84766	0503	卷二	2007	96	8050945	8	5	9	45	805	2	4402	44	2	52	2	718	4	1		1		1		1	1		1		1	3		3	6	2	1	2		99	3		3	9	1		999
4	4	1	0.84766	0503	卷二	2007	96	7261839	7	26	18	39	726	2	4509	45	9	51	2	720	4	1		1		1		1	1		1		1	3		3	6	2	1	2		99	1		5	9	1		999
6	2	2	0.89264	0503	卷二	2007	96	8030840	8	3	8	40	803	1	2101	21	1	75	3	737	4	1		1		1		1	1		1		1	3		3	6	2	1	2		99	1		5	9	1		999
3	1	1	0.983987	0503	卷二	2007	96	7201630	7	20	16	30	720	2	1601	16	1	80	3	206	3	1		1		97		3	1		1		1	3		3	6	2	1	2		99	3		5	9	1		999
3	8	2	0.983987	0503	卷二	2007	96	8051120	8	5	11	20	805	2	2710	27	10	69	3	710	2	2		1		1		1	1		1		4	3		1	3	2	1	2		99	3		8	9	1		999
1	6	1	0.936098	0503	卷二	2007	96	7211845	7	21	18	45	721	1	2604	26	4	70	3	235	1	3		1		3		1	1		3		4	3		3	6	2	1	2		99	1		7	9	1		999
2	10	1	1.0308	0503	卷二	2007	96	7271010	7	27	10	10	727	2	1701	17	1	79	3	600	1	3		1		1		1	1		1		1	3		3	6	2	1	2		99	3		8	9	1		999
5	1	2	1.30926	0503	卷二	2007	96	7171722	7	17	17	22	717	1	2609	26	9	70	3	525	4	1		1		97		1	1		97		4	4		1	8	3	1	2		99	3		6	9	1		999
4	3	1	0.990488	0503	卷二	2007	96	7210900	7	21	9	0	721	1	1712	17	12	79	3	718	4	1		1		1		1	1		1		1	4		1	8	3	1	2		99	3		7	9	1		999
5	3	2	1.35347	0503	卷二	2007	96	7222010	7	22	20	10	722	1	5207	52	7	44	2	912	4	1		1		3		1	1		3		3	4		3	9	3	1	2		99	8		8	9	1		999
2	10	1	0.990023	0503	卷二	2007	96	7260915	7	26	9	15	726	1	3710	37	10	59	2	600	1	3		1		1		1	1		1		1	4		3	9	3	1	2		99	2		5	9	1		999
6	2	2	1.00743	0503	卷二	2007	96	7181355	7	18	13	55	718	1	2603	26	3	70	3	737	4	1		1		1		1	1		1		1	5		3	9	3	1	2		99	2		7	9	1		999
3	5	1	1.04241	0503	卷二	2007	96	7211000	7	21	10	0	721	1	1910	19	10	77	3	325	3	1		2		1		1	1		1		1	5		1	8	3	5	1		0	8		8	9	1		999
5	1	2	0.420967	0503	卷二	2007	96	7171145	7	17	11	45	717	2	1901	19	1	77	3	525	5	1		1		1		1	1		1		1	1		99	99	1	2	1		0	3		8	9	1		999
4	1	1	0.318473	0503	卷二	2007	96	7160825	7	16	8	25	716	2	1506	15	6	81	3	328	4	1		2		1		1	2		1		4	1		99	99	1	2	1		0	3		7	9	1		999
4	1	1	0.318473	0503	卷二	2007	96	7161128	7	16	11	28	716	2	1509	15	9	81	3	328	4	1		2		97		1	2		1		4	1		99	99	1	2	1		0	3		8	9	1		999
5	1	2	0.420967	0503	卷二	2007	96	7191531	7	19	15	31	719	2	902	9	2	87	3	525	4	1		1		1		1	1		1		1	1		99	99	1	2	1		0	3		8	9	1		999
4	4	1	0.318473	0503	卷二	2007	96	7291603	7	29	16	3	729	2	1707	17	7	79	3	720	4	1		1		1		1	1		1		1	1		99	99	1	2	1		0	3		7	9	1		999
6	2	2	0.323919	0503	卷二	2007	96	8051030	8	5	10	30	805	2	2708	27	8	69	3	737	4	1		1		1		1	1		1		1	1		99	99	1	2	1		0	3		2	9	1		999
2	12	1	0.351113	0503	卷二	2007	96	7251320	7	25	13	20	725	2	1412	14	12	82	3	900	4	1		1		1		3	1		1		4	1		99	99	1	2	1		0	7		2	9	1		999
5	3	2	0.420967	0503	卷二	2007	96	7311530	7	31	15	30	731	2	2003	20	3	76	3	912	4	1		1		97		4	1		1		4	1		99	99	1	2	1		0	1		7	9	1		999
5	3	2	0.420967	0503	卷二	2007	96	7281030	7	28	10	30	728	2	2601	26	1	70	3	912	4	1		1		3		4	1		1		4	1		99	99	1	2	1		0	1		8	9	1		999
2	4	1	0.351113	0503	卷二	2007	96	7201215	7	20	12	15	720	2	1204	12	4	84	3	236	3	1		3		1		1	3		1		1	1		99	99	1	2	1		0	8		8	9	1		999
4	3	1	0.318473	0503	卷二	2007	96	8080930	8	8	9	30	808	2	1510	15	10	81	3	711	3	1		1		1		97	1		1		97	1		99	99	1	2	1		0	7		3	9	1		999
2	7	1	0.351113	0503	卷二	2007	96	7181805	7	18	18	5	718	2	3105	31	5	65	3	330	2	2		1		4		1	1		1		1	1		99	99	1	2	1		0	3		8	9	1		999
4	4	2	0.318473	0503	卷二	2007	96	7261915	7	26	19	15	726	2	1607	16	7	80	3	830	2	2		1		1		3	1		1		3	1		99	99	1	2	1		0	2		7	9	1		999
2	10	1	0.351113	0503	卷二	2007	96	7201120	7	20	11	20	720	2	3302	33	2	63	2	600	1	3		1		97		1	1		97		4	1		99	99	1	2	1		0	3		7	9	1		999
3	4	2	0.923637	0503	卷二	2007	96	7261810	7	26	18	10	726	1	711	7	11	89	3	320	4	1		2		1		1	1		1		1	2		99	99	2	2	1		0	3		7	9	1		999
2	9	2	1.0308	0503	卷二	2007	96	7161652	7	16	16	52	716	2	1402	14	2	82	3	412	3	1		2		97		1	2		1		1	2		99	99	2	2	1		0	3		8	9	1		999
1	9	2	0.936098	0503	卷二	2007	96	7171100	7	17	11	0	717	1	602	6	2	90	3	403	1	3		1		1		1	1		1		4	2		99	99	2	2	1		0	3		6	9	1		999
4	3	2	0.877632	0503	卷二	2007	96	7171100	7	17	11	0	717	1	1311	13	11	83	3	718	4	1		1		2		1	1		1		1	3		3	6	2	2	1		0	3		3	9	1		999
3	5	1	0.923637	0503	卷二	2007	96	7271010	7	27	10	10	727	1	1107	11	7	85	3	325	3	1		2		1		1	2		1		4	3		3	6	2	2	1		0	3		7	9	1		999
2	12	2	1.0308	0503	卷二	2007	96	8231025	8	23	10	25	823	2	3505	35	5	61	2	900	3	1		2		1		1	2		1		1	3		3	6	2	2	1		0	3		6	9	1		999
3	1	1	0.983987	0503	卷二	2007	96	7251930	7	25	19	30	725	2	2503	25	3	71	3	206	2	2		1		3		1	1		2		1	3		3	6	2	2	1		0	1		5	9	1		999
3	2	2	0.923637	0503	卷二	2007	96	8041730	8	4	17	30	804	1	1701	17	1	79	3	243	2	2		3		3		1	3		3		1	3		3	6	2	2	1		0	3		6	9	1		999
2	10	1	0.967581	0503	卷二	2007	96	7200830	7	20	8	30	720	1	1908	19	8	77	3	600	1	3		1		3		1	1		3		4	3		3	8	3	2	1		0	3		8	9	1		999
1	12	1	1.03094	0503	卷二	2007	96	7201103	7	20	11	3	720	2	4604	46	4	50	2	802	1	3		1		1		1	1		1		1	3		3	6	2	2	1		0	1		1	9	1		999
1	9	2	0.973904	0503	卷二	2007	96	7291000	7	29	10	0	729	2	1204	12	4	84	3	403	1	3		1		2		1	1		1		4	22	日本教育小學	1	4	2	2	1		0	4		5	9	1		999
5	1	2	0.420967	0503	卷二	2007	96	7191217	7	19	12	17	719	2	2012	20	12	76	3	525	4	1		1		1		1	1		1		1	1		99	99	1	1	2		99	3		6	8	1		999
2	10	2	0.351113	0503	卷二	2007	96	7161630	7	16	16	30	716	2	2601	26	1	70	3	600	4	1		1		2		1	1		1		4	1		99	99	1	1	2		99	1		4	8	1		999
5	2	2	0.420967	0503	卷二	2007	96	7261701	7	26	17	1	726	2	2707	27	7	69	3	613	4	1		1		1		1	1		1		1	1		99	99	1	1	2		99	1		5	8	1		999
4	3	1	0.329229	0503	卷二	2007	96	7302050	7	30	20	50	730	2	4605	46	5	50	2	718	4	1		1		97		1	1		1		3	1		99	99	1	1	2		99	2		3	8	1		999
6	2	2	0.323919	0503	卷二	2007	96	7191105	7	19	11	5	719	2	2401	24	1	72	3	737	4	1		1		1		1	1		1		1	1		99	99	1	1	2		99	3		5	8	1		999
6	2	2	0.323919	0503	卷二	2007	96	7181240	7	18	12	40	718	2	2205	22	5	74	3	737	4	1		1		1		1	1		1		1	1		99	99	1	1	2		99	2		1	8	1		999
3	9	2	0.335167	0503	卷二	2007	96	7271545	7	27	15	45	727	2	3409	34	9	62	2	820	4	1		1		1		1	1		1		1	1		99	99	1	1	2		99	1		6	8	1		999
3	9	2	0.335167	0503	卷二	2007	96	7271446	7	27	14	46	727	2	3406	34	6	62	2	820	4	1		1		1		1	1		1		1	1		99	99	1	1	2		99	3		7	8	1		999
2	6	2	0.351113	0503	卷二	2007	96	7302100	7	30	21	0	730	2	2501	25	1	71	3	260	3	1		1		1		1	1		1		4	1		99	99	1	1	2		99	3		8	8	1		999
2	5	1	0.351113	0503	卷二	2007	96	7161258	7	16	12	58	716	2	3210	32	10	64	2	202	2	2		1		1		1	1		1		4	1		99	99	1	1	2		99	3		3	8	1		999
3	10	2	0.303866	0503	卷二	2007	96	8041530	8	4	15	30	804	2	3611	36	11	60	2	812	2	2		1		1		1	1		1		4	1		99	99	1	1	2		99	2		5	8	1		999
3	10	2	0.335167	0503	卷二	2007	96	7221850	7	22	18	50	722	2	2810	28	10	68	3	812	2	2		1		1		1	1		1		4	1		99	99	1	1	2		99	3		3	8	1		999
1	10	1	0.339689	0503	卷二	2007	96	7181920	7	18	19	20	718	2	3007	30	7	66	3	803	1	3		1		1		1	1		1		4	1		99	99	1	1	2		99	2		5	8	1		999
5	3	2	1.12046	0503	卷二	2007	96	7252105	7	25	21	5	725	2	3803	38	3	58	2	912	4	1		1		1		4	1		3		4	2		99	99	2	1	2		99	1		8	8	1		999
3	3	2	0.892094	0503	卷二	2007	96	7201730	7	20	17	30	720	2	4001	40	1	56	2	268	4	1		1		1		1	1		2		1	3		3	6	2	1	2		99	3		8	8	1		999
3	3	2	0.892094	0503	卷二	2007	96	7161105	7	16	11	5	716	2	3903	39	3	57	2	268	4	1		1		1		1	1		1		4	3		1	5	2	1	2		99	3		3	8	1		999
4	2	2	0.934977	0503	卷二	2007	96	7191510	7	19	15	10	719	2	2101	21	1	75	3	310	4	1		2		1		2	2		1		4	3		3	6	2	1	2		99	3		5	8	1		999
6	1	1	0.862155	0503	卷二	2007	96	7212000	7	21	20	0	721	2	4509	45	9	51	2	357	4	1		2		3		1	2		1		1	3		3	6	2	1	2		99	3		5	8	1		999
6	2	1	0.950965	0503	卷二	2007	96	7201657	7	20	16	57	720	2	3110	31	10	65	3	737	4	1		1		2		1	1		1		4	3		3	6	2	1	2		99	3		7	8	1		999
3	10	2	0.983987	0503	卷二	2007	96	7181803	7	18	18	3	718	2	3309	33	9	63	2	812	4	1		1		2		3	1		1		4	3		1	3	2	1	2		99	3		8	8	1		999
5	3	2	1.12046	0503	卷二	2007	96	7291950	7	29	19	50	729	2	3909	39	9	57	2	912	4	1		1		1		1	1		1		4	3		3	6	2	1	2		99	1		8	8	1		999
2	4	1	1.0308	0503	卷二	2007	96	7201040	7	20	10	40	720	2	3410	34	10	62	2	236	3	1		1		4		1	1		1		1	3		3	6	2	1	2		99	1		3	8	1		999
1	8	2	0.997263	0503	卷二	2007	96	7180925	7	18	9	25	718	2	2310	23	10	73	3	242	3	1		1		3		1	1		3		1	3		3	6	2	1	2		99	1		3	8	1		999
1	8	2	0.997263	0503	卷二	2007	96	7170950	7	17	9	50	717	2	3108	31	8	65	3	242	3	1		1		3		1	1		1		1	3		3	6	2	1	2		99	2		8	8	1		999
4	2	2	0.84766	0503	卷二	2007	96	7211240	7	21	12	40	721	2	4009	40	9	56	2	310	3	1		2		3		1	2		1		4	3		3	6	2	1	2		99	8		8	8	1		999
3	4	1	0.892094	0503	卷二	2007	96	7200920	7	20	9	20	720	2	4001	40	1	56	2	320	3	1		1		1		1	1		1		1	3		3	6	2	1	2		99	1		2	8	1		999
3	6	2	0.892094	0503	卷二	2007	96	7281020	7	28	10	20	728	2	4101	41	1	55	2	411	3	1		1		2		1	1		1		4	3		3	6	2	1	2		99	3		7	8	1		999
3	7	1	0.983987	0503	卷二	2007	96	7311105	7	31	11	5	731	2	2705	27	5	69	3	420	3	1		3		3		1	2		3		4	3		3	6	2	1	2		99	3		5	8	1		999
3	9	1	0.892094	0503	卷二	2007	96	7241935	7	24	19	35	724	2	3711	37	11	59	2	820	3	1		1		22	日本教育	1	1		22	日本教育	1	3		3	6	2	1	2		99	1		8	8	1		999
2	1	2	1.06562	0503	卷二	2007	96	7171520	7	17	15	20	717	2	4604	46	4	50	2	114	2	2		1		3		1	1		3		1	3		3	6	2	1	2		99	3		5	8	1		999
2	2	1	1.0308	0503	卷二	2007	96	7221815	7	22	18	15	722	2	3401	34	1	62	2	231	2	2		1		3		1	1		1		2	3		3	6	2	1	2		99	3		5	8	1		999
3	4	2	1.01722	0503	卷二	2007	96	7251748	7	25	17	48	725	2	4912	49	12	47	2	320	2	2		1		1		1	1		1		1	3		3	6	2	1	2		99	1		5	8	1		999
2	8	1	0.934537	0503	卷二	2007	96	7161646	7	16	16	46	716	2	4303	43	3	53	2	408	2	2		1		3		1	1		97		4	3		1	1	2	1	2		99	3		2	8	1		999
2	8	2	1.0308	0503	卷二	2007	96	7281015	7	28	10	15	728	2	2301	23	1	73	3	408	2	2		1		2		1	1		2		4	3		1	3	2	1	2		99	3		8	8	1		999
3	8	2	0.892094	0503	卷二	2007	96	8050810	8	5	8	10	805	2	3610	36	10	60	2	710	2	2		1		3		1	1		3		2	3		3	6	2	1	2		99	2		8	8	1		999
3	8	2	0.892094	0503	卷二	2007	96	7211740	7	21	17	40	721	2	4101	41	1	55	2	710	2	2		1		3		1	1		3		4	3		3	6	2	1	2		99	2		6	8	1		999
1	12	2	0.90413	0503	卷二	2007	96	7191644	7	19	16	44	719	2	4003	40	3	56	2	802	2	2		1		97		1	1		3		4	3		3	6	2	1	2		99	2		8	8	1		999
5	3	1	1.44191	0503	卷二	2007	96	7280920	7	28	9	20	728	2	4712	47	12	49	2	912	5	1		2		3		1	2		3		1	4		3	9	3	1	2		99	1		6	8	1		999
3	2	2	1.00681	0503	卷二	2007	96	8022110	8	2	21	10	802	2	3711	37	11	59	2	243	3	1		1		3		1	1		3		1	4		3	9	3	1	2		99	7		2	8	1		999
2	6	2	1.05471	0503	卷二	2007	96	7311450	7	31	14	50	731	2	3702	37	2	59	2	260	3	1		1		1		1	1		1		4	4		3	9	3	1	2		99	1		8	8	1		999
3	6	1	1.27957	0503	卷二	2007	96	7211010	7	21	10	10	721	2	6206	62	6	34	1	411	3	1		1		1		1	1		1		1	4		3	9	3	1	2		99	2		7	8	1		999
2	8	1	1.16335	0503	卷二	2007	96	7181710	7	18	17	10	718	2	3412	34	12	62	2	408	2	2		1		3		1	1		1		4	4		3	9	3	1	2		99	3		5	8	1		999
1	1	1	1.1255	0503	卷二	2007	96	7241540	7	24	15	40	724	2	1612	16	12	80	3	110	1	3		3		2		1	3		1		4	4		1	7	3	1	2		99	7		8	8	1		999
2	7	2	1.05471	0503	卷二	2007	96	7191042	7	19	10	42	719	2	4508	45	8	51	2	330	1	3		1		1		1	1		1		4	4		1	7	3	1	2		99	3		7	8	1		999
1	12	1	1.1255	0503	卷二	2007	96	7201736	7	20	17	36	720	2	3206	32	6	64	2	802	1	3		1		3		1	1		1		4	4		3	6	2	1	2		99	2		7	8	1		999
1	12	2	1.16351	0503	卷二	2007	96	7191913	7	19	19	13	719	2	5307	53	7	43	2	802	1	3		1		3		1	1		3		3	4		3	9	3	1	2		99	1		5	8	1		999
1	10	2	1.1255	0503	卷二	2007	96	7171741	7	17	17	41	717	2	3002	30	2	66	3	803	1	3		1		19		1	1		3		1	4		3	9	3	1	2		99	1		8	8	1		999
1	11	2	1.1255	0503	卷二	2007	96	8020950	8	2	9	50	802	2	2204	22	4	74	3	807	1	3		1		3		1	1		1		1	4		1	8	3	1	2		99	3		6	8	1		999
1	11	2	1.24762	0503	卷二	2007	96	8041040	8	4	10	40	804	2	7304	73	4	23	1	807	1	3		1		4		1	1		4		1	5		3	12	3	1	2		99	7		2	8	1		999
3	1	1	1.00383	0503	卷二	2007	96	7231730	7	23	17	30	723	2	4203	42	3	54	2	206	3	1		3		6		1	3		2		1	6		3	12	3	1	2		99	1		5	8	1		999
1	2	2	1.12217	0503	卷二	2007	96	7291445	7	29	14	45	729	2	2807	28	7	68	3	100	1	3		1		19		1	1		6		1	6		3	12	3	1	2		99	1		8	8	1		999
1	2	1	1.12217	0503	卷二	2007	96	7171840	7	17	18	40	717	2	3506	35	6	61	2	100	1	3		1		1		1	1		1		1	7		3	12	3	1	2		99	3		7	8	1		999
2	8	1	1.19909	0503	卷二	2007	96	7181534	7	18	15	34	718	2	5511	55	11	41	2	408	4	1		1		1		1	1		1		1	8		3	12	3	1	2		99	3		3	8	1		999
5	4	2	1.60238	0503	卷二	2007	96	8221210	8	22	12	10	822	2	6508	65	8	31	1	981	4	1		4		4		1	4		4		1	8		3	12	3	1	2		99	7		6	8	1		999
2	6	2	1.19909	0503	卷二	2007	96	7221100	7	22	11	0	722	2	4707	47	7	49	2	260	3	1		1		3		1	1		3		4	8		3	12	3	1	2		99	3		7	8	1		999
2	12	2	1.19909	0503	卷二	2007	96	8171015	8	17	10	15	817	2	4907	49	7	47	2	900	3	1		1		1		1	1		1		4	8		3	12	3	1	2		99	3		8	8	1		999
1	8	2	1.01737	0503	卷二	2007	96	7211050	7	21	10	50	721	2	3901	39	1	57	2	242	2	2		1		3		1	1		3		1	8		3	12	3	1	2		99	2		7	8	1		999
5	1	1	1.23318	0503	卷二	2007	96	7251807	7	25	18	7	725	2	6811	68	11	28	1	525	4	1		2		8		4	2		4		1	11		3	14	4	1	2		99	3		6	8	1		999
3	4	1	1.02057	0503	卷二	2007	96	7171330	7	17	13	30	717	2	5707	57	7	39	1	320	2	2		1		3		1	1		3		2	11		3	15	4	1	2		99	2		5	8	1		999
1	11	1	0.995083	0503	卷二	2007	96	7171935	7	17	19	35	717	2	6811	68	11	28	1	807	1	3		1		3		1	1		4		3	15		3	15	4	1	2		99	1		7	8	1		999
1	6	2	0.928	0503	卷二	2007	96	7252005	7	25	20	5	725	2	5209	52	9	44	2	235	3	1		5		97		1	5		3		3	19		3	14	4	1	2		99	3		7	8	1		999
1	7	2	0.897682	0503	卷二	2007	96	7291507	7	29	15	7	729	2	3510	35	10	61	2	234	2	2		1		19		1	1		19		1	19		3	16	4	1	2		99	8		8	8	1		999
2	4	1	1.06912	0503	卷二	2007	96	7240955	7	24	9	55	724	2	6406	64	6	32	1	236	2	2		1		7		1	1		3		1	19		3	16	4	1	2		99	7		8	8	1		999
1	12	1	1.03434	0503	卷二	2007	96	7251026	7	25	10	26	725	2	6011	60	11	36	1	802	1	3		1		4		3	1		3		1	19		3	17	5	1	2		99	3		7	8	1		999
1	10	1	0.339689	0503	卷二	2007	96	7162148	7	16	21	48	716	2	3004	30	4	66	3	803	1	3		1		1		4	1		1		1	1		99	99	1	3	1		0	3		5	8	1		999
1	12	1	1.03094	0503	卷二	2007	96	7281637	7	28	16	37	728	2	4707	47	7	49	2	802	1	3		1		2		1	1		1		1	3		3	6	2	3	1		0	3		7	8	1		999
4	3	2	0.288731	0503	卷二	2007	96	7231025	7	23	10	25	723	2	4002	40	2	56	2	718	4	1		1		1		1	1		1		1	1		99	99	1	2	1		0	3		5	8	1		999
6	2	2	0.323919	0503	卷二	2007	96	7170830	7	17	8	30	717	2	2112	21	12	75	3	737	4	1		1		1		1	1		1		1	1		99	99	1	2	1		0	3		4	8	1		999
1	7	2	0.339689	0503	卷二	2007	96	8051750	8	5	17	50	805	2	2608	26	8	70	3	234	3	1		1		1		1	1		1		4	1		99	99	1	2	1		0	3		8	8	1		999
2	6	2	0.351113	0503	卷二	2007	96	7311830	7	31	18	30	731	2	1801	18	1	78	3	260	3	1		1		1		1	1		1		4	1		99	99	1	2	1		0	3		8	8	1		999
3	2	1	0.983987	0503	卷二	2007	96	7211805	7	21	18	5	721	2	2410	24	10	72	3	243	2	2		1		3		1	1		1		1	2		99	99	2	2	1		0	7		2	8	1		999
3	4	2	0.983987	0503	卷二	2007	96	7251650	7	25	16	50	725	2	2903	29	3	67	3	320	4	1		2		1		1	2		1		1	3		3	6	2	2	1		0	3		3	8	1		999
6	2	2	0.950965	0503	卷二	2007	96	7281700	7	28	17	0	728	2	2208	22	8	74	3	737	4	1		1		3		1	1		1		1	3		3	6	2	2	1		0	1		1	8	1		999
6	2	2	0.950965	0503	卷二	2007	96	7272105	7	27	21	5	727	2	3309	33	9	63	2	737	4	1		1		1		1	1		1		1	3		3	6	2	2	1		0	3		8	8	1		999
2	10	2	1.0308	0503	卷二	2007	96	7180915	7	18	9	15	718	2	3211	32	11	64	2	600	3	1		1		3		1	1		1		1	3		1	3	2	2	1		0	1		8	8	1		999
1	9	2	0.90413	0503	卷二	2007	96	7212040	7	21	20	40	721	2	3603	36	3	60	2	403	1	3		1		2		1	1		1		4	3		3	6	2	2	1		0	1		2	8	1		999
2	11	2	1.16335	0503	卷二	2007	96	7192000	7	19	20	0	719	2	3305	33	5	63	2	830	2	2		1		3		1	1		1		4	4		3	9	3	2	1		0	2		5	8	1		999
1	9	1	1.1255	0503	卷二	2007	96	7232205	7	23	22	5	723	2	1505	15	5	81	3	403	1	3		1		4		1	6	日本人	3		4	5		3	9	3	2	1		0	1		6	8	1		999
1	11	2	1.12217	0503	卷二	2007	96	8021550	8	2	15	50	802	2	1711	17	11	79	3	807	1	3		3		10		1	3		10		4	6		3	12	3	2	1		0	3		7	8	1		999
2	3	2	0.967581	0503	卷二	2007	96	7301935	7	30	19	35	730	1	3101	31	1	65	3	221	4	1		1		3		1	1		1		1	3		3	6	2	1	2		99	2		5	7	1		18
3	3	2	0.923637	0503	卷二	2007	96	7201525	7	20	15	25	720	1	2612	26	12	70	3	268	4	1		1		1		1	1		1		1	3		3	6	2	1	2		99	3		6	7	1		3
3	5	2	0.983987	0503	卷二	2007	96	7251800	7	25	18	0	725	2	2812	28	12	68	3	325	4	1		1		3		1	1		97		1	3		3	6	2	1	2		99	1		8	7	1		64
6	2	1	0.89264	0503	卷二	2007	96	7171717	7	17	17	17	717	1	2310	23	10	73	3	737	4	1		1		97		1	1		1		1	3		3	6	2	1	2		99	3		6	7	1		61
5	3	1	1.12046	0503	卷二	2007	96	8031030	8	3	10	30	803	2	3806	38	6	58	2	912	4	1		2		3		1	2		3		1	3		3	6	2	1	2		99	3		8	7	1		34
5	4	2	1.16008	0503	卷二	2007	96	8241732	8	24	17	32	824	1	2304	23	4	73	3	981	4	1		4		1		1	4		1		1	3		3	6	2	1	2		99	7		5	7	1		51
3	1	2	0.923637	0503	卷二	2007	96	7161553	7	16	15	53	716	1	3005	30	5	66	3	206	3	1		1		2		1	1		1		4	3		3	6	2	1	2		99	3		7	7	1		36
2	3	1	0.967581	0503	卷二	2007	96	7192054	7	19	20	54	719	1	2601	26	1	70	3	221	3	1		1		3		1	1		3		4	3		3	6	2	1	2		99	3		7	7	1		62
6	1	1	0.950965	0503	卷二	2007	96	7211850	7	21	18	50	721	2	3409	34	9	62	2	357	3	1		2		3		1	2		1		1	3		3	6	2	1	2		99	8		8	7	1		23
3	1	1	0.923637	0503	卷二	2007	96	7171712	7	17	17	12	717	1	1709	17	9	79	3	206	2	2		2		1		1	1		1		3	3		3	6	2	1	2		99	3		8	7	1		37
2	2	1	0.967581	0503	卷二	2007	96	7170957	7	17	9	57	717	1	1602	16	2	80	3	231	2	2		3		22	私塾	1	3		97		4	3		1	4	2	1	2		99	3		7	7	1		81
4	2	1	0.877632	0503	卷二	2007	96	7271352	7	27	13	52	727	1	1507	15	7	81	3	310	2	2		2		2		1	2		3		1	3		1	6	2	1	2		99	1		5	7	1		32
2	7	1	0.877219	0503	卷二	2007	96	7181605	7	18	16	5	718	1	3611	36	11	60	2	330	2	2		1		1		1	1		1		4	3		3	6	2	1	2		99	3		7	7	1		999
1	3	1	0.936098	0503	卷二	2007	96	7172053	7	17	20	53	717	1	1707	17	7	79	3	108	1	3		1		1		1	1		1		1	3		3	6	2	1	2		99	1		7	7	1		25
3	6	2	1.04241	0503	卷二	2007	96	7241935	7	24	19	35	724	1	3305	33	5	63	2	411	3	1		1		3		1	1		1		1	4		1	7	3	1	2		99	3		7	7	1		62
2	1	2	1.16335	0503	卷二	2007	96	7260936	7	26	9	36	726	2	2706	27	6	69	3	114	2	2		3		97		1	5		4		1	4		3	9	3	1	2		99	1		8	7	1		36
2	5	1	1.092	0503	卷二	2007	96	7162005	7	16	20	5	716	1	3109	31	9	65	3	202	2	2		3		1		1	3		1		4	4		1	8	3	1	2		99	1		5	7	1		71
1	8	2	1.05647	0503	卷二	2007	96	7160900	7	16	9	0	716	1	2011	20	11	76	3	242	2	2		3		3		1	3		1		1	4		3	9	3	1	2		99	3		5	7	1		64
4	2	1	0.990488	0503	卷二	2007	96	7281248	7	28	12	48	728	1	1809	18	9	78	3	310	2	2		3		22	清私塾	1	3		22	清私塾	1	4		1	8	3	1	2		99	8		8	7	1		91
2	9	1	1.092	0503	卷二	2007	96	7312030	7	31	20	30	731	1	3303	33	3	63	2	412	2	2		1		3		1	1		2		4	4		3	9	3	1	2		99	3		7	7	1		35
3	5	2	1.04241	0503	卷二	2007	96	7301700	7	30	17	0	730	1	2911	29	11	67	3	325	4	1		2		1		1	2		1		1	5		3	9	3	1	2		99	2		8	7	1		1
6	2	1	1.00743	0503	卷二	2007	96	7191516	7	19	15	16	719	1	3304	33	4	63	2	737	3	1		1		1		1	1		1		1	5		3	9	3	1	2		99	3		8	7	1		34
3	7	2	1.04241	0503	卷二	2007	96	7211715	7	21	17	15	721	1	3212	32	12	64	2	420	2	2		1		97		1	1		97		4	5		3	12	3	1	2		99	3		8	7	1		35
2	11	1	1.08877	0503	卷二	2007	96	7182140	7	18	21	40	718	1	502	5	2	91	3	830	4	1		3		22	私塾	1	3		1		1	6		1	11	3	1	2		99	8		8	7	1		93
1	6	2	1.05335	0503	卷二	2007	96	7202115	7	20	21	15	720	1	2205	22	5	74	3	235	3	1		3		1		1	3		1		1	6		3	12	3	1	2		99	3		7	7	1		90
2	10	2	1.08877	0503	卷二	2007	96	7221505	7	22	15	5	722	1	2405	24	5	72	3	600	3	1		1		5		1	1		1		4	6		3	12	3	1	2		99	3		8	7	1		31
2	8	2	1.08877	0503	卷二	2007	96	7241950	7	24	19	50	724	1	1310	13	10	83	3	408	1	3		3		4		3	3		1		4	6		3	12	3	1	2		99	8		8	7	1		90
3	1	1	1.00383	0503	卷二	2007	96	7161755	7	16	17	55	716	2	4206	42	6	54	2	206	3	1		3		3		1	1		3		2	8		3	12	3	1	2		99	3		8	7	1		36
3	5	1	1.03933	0503	卷二	2007	96	7251005	7	25	10	5	725	1	1902	19	2	77	3	325	3	1		2		3		4	2		3		4	8		3	12	3	1	2		99	3		8	7	1		93
2	10	2	1.15992	0503	卷二	2007	96	7291620	7	29	16	20	729	2	3309	33	9	63	2	600	3	1		1		3		1	1		1		4	8		3	12	3	1	2		99	3		8	7	1		35
1	4	1	1.12217	0503	卷二	2007	96	7171720	7	17	17	20	717	2	3511	35	11	61	2	220	2	2		1		3		1	1		3		1	8		3	12	3	1	2		99	3		5	7	1		21
2	6	1	1.19909	0503	卷二	2007	96	8010915	8	1	9	15	801	2	4803	48	3	48	2	260	2	2		1		3		1	1		3		1	8		3	12	3	1	2		99	3		8	7	1		23
3	4	2	1.03933	0503	卷二	2007	96	7241000	7	24	10	0	724	1	2812	28	12	68	3	320	2	2		2		3		3	2		1		4	8		3	12	3	1	2		99	1		5	7	1		39
1	9	2	0.954977	0503	卷二	2007	96	7161600	7	16	16	0	716	1	4102	41	2	55	2	403	2	2		3		17		1	1		3		4	8		3	12	3	1	2		99	1		5	7	1		51
1	9	2	1.05335	0503	卷二	2007	96	7211320	7	21	13	20	721	1	1909	19	9	77	3	403	1	3		3		19		1	3		1		4	9		3	13	4	1	2		99	7		7	7	1		71
3	1	1	0.753764	0503	卷二	2007	96	7161553	7	16	15	53	716	1	4208	42	8	54	2	206	2	2		1		4		1	5		4		2	10		3	14	4	1	2		99	3		3	7	1		62
2	9	1	0.789626	0503	卷二	2007	96	8012030	8	1	20	30	801	1	3809	38	9	58	2	412	1	3		2		3		1	2		3		4	10		3	14	4	1	2		99	3		5	7	1		71
2	7	2	0.870964	0503	卷二	2007	96	7231005	7	23	10	5	723	1	2803	28	3	68	3	330	2	2		1		2		1	1		1		4	11		3	14	4	1	2		99	3		7	7	1		41
3	6	2	0.831408	0503	卷二	2007	96	7190941	7	19	9	41	719	1	2010	20	10	76	3	411	3	1		3		3		1	3		3		4	12		3	15	4	1	2		99	1		7	7	1		81
1	4	2	0.813849	0503	卷二	2007	96	7202120	7	20	21	20	720	2	4408	44	8	52	2	220	1	3		1		3		1	1		4		4	12		3	16	4	1	2		99	1		5	7	1		64
1	9	1	0.842625	0503	卷二	2007	96	7181052	7	18	10	52	718	1	1208	12	8	84	3	403	1	3		3		2		1	3		2		4	14		3	8	3	1	2		99	1		4	7	1		90
2	11	2	0.870964	0503	卷二	2007	96	7190800	7	19	8	0	719	1	1910	19	10	77	3	830	2	2		3		4		1	3		2		4	16		1	12	3	1	2		99	1		7	7	1		90
1	7	1	0.842625	0503	卷二	2007	96	7162040	7	16	20	40	716	1	1801	18	1	78	3	234	3	1		3		2		1	3		3		4	17		3	16	4	1	2		99	1		8	7	1		93
6	2	1	0.803506	0503	卷二	2007	96	7221930	7	22	19	30	722	1	2310	23	10	73	3	737	4	1		1		2		1	1		1		1	19		3	16	4	1	2		99	3		7	7	1		93
2	2	1	0.789626	0503	卷二	2007	96	8121558	8	12	15	58	812	1	4407	44	7	52	2	920	3	1		3		17		1	3		6		4	19		3	16	4	1	2		99	8		8	7	1		90
3	5	1	0.885733	0503	卷二	2007	96	8021605	8	2	16	5	802	2	3111	31	11	65	3	325	3	1		2		3		1	2		1		4	19		3	16	4	1	2		99	8		8	7	1		93
3	9	1	0.803015	0503	卷二	2007	96	7261058	7	26	10	58	726	2	4101	41	1	55	2	820	3	1		1		3		1	1		3		4	19		3	16	4	1	2		99	3		7	7	1		93
3	6	2	0.831408	0503	卷二	2007	96	7242039	7	24	20	39	724	1	1512	15	12	81	3	411	2	2		3		1		1	3		1		1	19		3	10	3	1	2		99	8		8	7	1		91
1	2	2	0.842625	0503	卷二	2007	96	7281908	7	28	19	8	728	1	3310	33	10	63	2	100	1	3		2		3		1	2		3		1	19		3	16	4	1	2		99	4		2	7	1		98
1	7	1	0.842625	0503	卷二	2007	96	7221500	7	22	15	0	722	1	1610	16	10	80	3	234	1	3		3		19		1	3		4		4	19		3	16	4	1	2		99	8		8	7	1		24
1	6	1	0.842625	0503	卷二	2007	96	7172020	7	17	20	20	717	1	3006	30	6	66	3	235	1	3		3		3		1	3		2		4	19		3	16	4	1	2		99	8		7	7	1		90
1	9	1	0.842625	0503	卷二	2007	96	7181550	7	18	15	50	718	1	2002	20	2	76	3	403	1	3		3		1		97	3		1		4	19		3	12	3	1	2		99	8		8	7	1		93
1	12	2	0.842625	0503	卷二	2007	96	7161549	7	16	15	49	716	1	3201	32	1	64	2	802	1	3		1		6		1	1		3		4	19		3	16	4	1	2		99	3		6	7	1		59
1	2	2	0.842625	0503	卷二	2007	96	7301825	7	30	18	25	730	1	3406	34	6	62	2	100	1	3		2		22	日本師範大學	1	2		1		1	20		3	20	5	1	2		99	1		1	7	1		90
1	1	1	0.842625	0503	卷二	2007	96	7241637	7	24	16	37	724	1	2703	27	3	69	3	110	1	3		1		1		1	1		1		4	20		1	18	5	1	2		99	3		7	7	1		93
2	6	1	0.789626	0503	卷二	2007	96	7311940	7	31	19	40	731	1	4006	40	6	56	2	260	3	1		3		4		1	1		3		3	21		1	27	5	1	2		99	1		8	7	1		96
6	1	2	0.871731	0503	卷二	2007	96	8041542	8	4	15	42	804	1	2104	21	4	75	3	357	4	1		2		22	日本教育	1	1		1		1	22	日本教育	3	6	2	1	2		99	3		3	7	1		90
3	6	2	0.892094	0503	卷二	2007	96	7201037	7	20	10	37	720	2	4202	42	2	54	2	411	2	2		1		1		1	1		1		3	3		3	6	2	3	1		0	7		2	7	1		62
1	3	1	0.936098	0503	卷二	2007	96	7252053	7	25	20	53	725	1	2706	27	6	69	3	108	1	3		1		97		1	1		1		1	3		3	6	2	3	1		0	1		4	7	1		28
5	2	1	0.420967	0503	卷二	2007	96	7161940	7	16	19	40	716	2	3108	31	8	65	3	613	4	1		1		97		1	1		1		1	1		99	99	1	2	1		0	3		5	7	1		98
3	9	2	0.31461	0503	卷二	2007	96	7271350	7	27	13	50	727	1	2710	27	10	69	3	820	4	1		1		1		1	1		1		1	1		99	99	1	2	1		0	3		7	7	1		34
2	10	1	0.329579	0503	卷二	2007	96	7171525	7	17	15	25	717	1	2307	23	7	73	3	600	1	3		1		3		1	1		1		3	1		99	99	1	2	1		0	1		8	7	1		98
3	5	2	0.837379	0503	卷二	2007	96	7301850	7	30	18	50	730	1	3601	36	1	60	2	325	4	1		2		3		1	2		3		1	3		3	6	2	2	1		0	1		7	7	1		34
3	1	1	0.923637	0503	卷二	2007	96	7171505	7	17	15	5	717	1	506	5	6	91	3	206	3	1		1		1		1	1		1		1	3		1	3	2	2	1		0	3		7	7	1		11
1	3	2	1.05647	0503	卷二	2007	96	7241120	7	24	11	20	724	1	1610	16	10	80	3	108	2	2		1		1		1	1		1		1	4		3	8	3	2	1		0	1		6	7	1		73
3	5	2	1.03933	0503	卷二	2007	96	7281900	7	28	19	0	728	1	3212	32	12	64	2	325	3	1		2		3		1	2		3		1	8		3	12	3	2	1		0	1		8	7	1		90
2	10	2	1.28577	0503	卷二	2007	96	7181700	7	18	17	0	718	2	7702	77	2	19	1	600	3	1		1		7		1	1		8		1	6		3	12	3	5	1		0	3		8	6	1		999
2	1	2	0.965466	0503	卷二	2007	96	8041106	8	4	11	6	804	1	7411	74	11	22	1	114	1	3		1		10		1	1		8		4	10		3	14	4	5	1		0	1		8	6	1		999
3	7	1	0.981836	0503	卷二	2007	96	7280950	7	28	9	50	728	2	7609	76	9	20	1	982	3	1		1		4		3	1		8		4	19		2	13	4	5	1		0	8		8	6	1		999
2	2	1	1.02855	0503	卷二	2007	96	7261755	7	26	17	55	726	2	7703	77	3	19	1	231	2	2		2		10		1	1		11		2	19		2	13	4	5	1		0	3		7	6	1		999
1	9	2	0.995083	0503	卷二	2007	96	7181100	7	18	11	0	718	2	7704	77	4	19	1	403	1	3		1		19		1	1		10		1	19		2	13	4	5	1		0	3		7	6	1		999
5	1	2	1.23318	0503	卷二	2007	96	7241730	7	24	17	30	724	2	7512	75	12	21	1	106	1	3		1		7		1	1		4		2	19		2	14	4	5	1		0	3		7	6	1		999
2	4	2	0.965466	0503	卷二	2007	96	7281400	7	28	14	0	728	1	7010	70	10	26	1	236	2	2		1		8		1	1		4		1	20		2	18	5	5	1		0	8		5	6	1		999
3	5	2	0.31461	0503	卷二	2007	96	8060600	8	6	6	0	806	1	1412	14	12	82	3	325	4	1		2		2		1	2		1		1	1		99	99	1	1	2		99	3		8	5	1		999
5	3	2	1.23588	0503	卷二	2007	96	7182034	7	18	20	34	718	2	3308	33	8	63	2	912	4	1		1		1		1	1		1		4	2		99	99	2	1	2		99	1		6	5	1		999
2	6	1	0.967581	0503	卷二	2007	96	7191629	7	19	16	29	719	1	1604	16	4	80	3	260	2	2		1		1		1	1		1		3	2		99	99	2	1	2		99	2		7	5	1		999
3	6	1	0.837379	0503	卷二	2007	96	7171705	7	17	17	5	717	1	3603	36	3	60	2	411	5	1		1		3		1	2		1		4	3		3	6	2	1	2		99	8		7	5	1		999
6	2	2	0.862155	0503	卷二	2007	96	7271726	7	27	17	26	727	2	4208	42	8	54	2	737	4	1		1		3		4	1		1		1	3		1	5	2	1	2		99	3		8	5	1		999
3	2	1	0.923637	0503	卷二	2007	96	7161915	7	16	19	15	716	1	2304	23	4	73	3	243	3	1		1		1		1	1		1		1	3		3	6	2	1	2		99	3		5	5	1		999
1	12	1	0.997263	0503	卷二	2007	96	7171015	7	17	10	15	717	2	2712	27	12	69	3	802	3	1		1		3		1	1		1		4	3		3	6	2	1	2		99	1		5	5	1		999
2	8	2	1.0308	0503	卷二	2007	96	7221515	7	22	15	15	722	2	2902	29	2	67	3	408	2	2		1		3		1	1		3		4	3		1	2	2	1	2		99	1		7	5	1		999
3	10	1	0.892094	0503	卷二	2007	96	7211615	7	21	16	15	721	2	4511	45	11	51	2	812	2	2		1		3		1	1		1		1	3		3	6	2	1	2		99	8		8	5	1		999
2	12	2	0.877219	0503	卷二	2007	96	8061235	8	6	12	35	806	1	3608	36	8	60	2	900	2	2		1		1		1	1		1		1	3		3	6	2	1	2		99	1		5	5	1		999
3	10	1	0.923637	0503	卷二	2007	96	7262008	7	26	20	8	726	1	3411	34	11	62	2	812	1	3		1		3		1	1		1		4	3		3	6	2	1	2		99	1		7	5	1		999
1	8	1	1.29684	0503	卷二	2007	96	7241437	7	24	14	37	724	2	5601	56	1	40	2	242	3	1		1		1		1	1		1		1	4		3	9	3	1	2		99	1		5	5	1		999
3	8	1	1.00383	0503	卷二	2007	96	7162050	7	16	20	50	716	2	3804	38	4	58	2	710	2	2		1		4		1	1		3		4	6		3	12	3	1	2		99	1		5	5	1		999
4	3	2	0.895332	0503	卷二	2007	96	7280945	7	28	9	45	728	1	3704	37	4	59	2	701	1	3		1		3		1	1		1		1	6		3	12	3	1	2		99	3		5	5	1		999
2	11	1	1.28577	0503	卷二	2007	96	7191900	7	19	19	0	719	2	7310	73	10	23	1	830	3	1		1		3		1	1		4		1	7		3	12	3	1	2		99	1		7	5	1		999
2	11	1	1.33649	0503	卷二	2007	96	7192000	7	19	20	0	719	2	6112	61	12	35	1	830	2	2		1		3		1	1		1		3	7		3	12	3	1	2		99	1		5	5	1		999
6	1	1	1.18618	0503	卷二	2007	96	7181925	7	18	19	25	718	2	7101	71	1	25	1	357	3	1		1		3		1	1		3		1	8		3	12	3	1	2		99	3		7	5	1		999
2	3	2	0.987095	0503	卷二	2007	96	7181929	7	18	19	29	718	1	4008	40	8	56	2	221	2	2		1		3		1	1		3		4	8		3	12	3	1	2		99	2		7	5	1		999
4	1	1	1.02091	0503	卷二	2007	96	7211429	7	21	14	29	721	1	5004	50	4	46	2	324	2	2		2		1		1	2		1		1	8		1	10	3	1	2		99	1		5	5	1		999
4	4	1	1.16624	0503	卷二	2007	96	7241937	7	24	19	37	724	2	6705	67	5	29	1	720	2	2		1		8		1	1		8		1	8		3	12	3	1	2		99	3		4	5	1		999
1	3	1	0.970897	0503	卷二	2007	96	7241515	7	24	15	15	724	1	6505	65	5	31	1	108	1	3		1		3		1	1		3		1	10		3	14	4	1	2		99	1		4	5	1		999
3	4	1	1.07761	0503	卷二	2007	96	7201025	7	20	10	25	720	1	5311	53	11	43	2	320	3	1		1		3		3	2		3		3	4		3	9	3	3	2		1	2		3	5	1		999
4	4	1	1.16624	0503	卷二	2007	96	7171347	7	17	13	47	717	2	6906	69	6	27	1	720	4	1		1		3		3	1		3		3	6		3	12	3	5	1		0	3		3	5	1		999
3	4	2	1.19754	0503	卷二	2007	96	8021921	8	2	19	21	802	1	6208	62	8	34	1	320	2	2		1		3		1	1		1		1	8		3	12	3	5	1		0	3		5	5	1		999
1	9	1	1.16007	0503	卷二	2007	96	8051205	8	5	12	5	805	2	4803	48	3	48	2	403	1	3		1		4		1	1		4		4	8		3	12	3	5	1		0	1		5	5	1		999
1	10	2	1.08892	0503	卷二	2007	96	7171609	7	17	16	9	717	1	4607	46	7	50	2	803	1	3		3		1		1	1		1		1	8		3	14	4	5	1		0	8		8	5	1		999
3	2	1	0.921618	0503	卷二	2007	96	7191605	7	19	16	5	719	1	7212	72	12	24	1	243	2	2		1		3		1	1		3		1	11		3	14	4	5	1		0	3		8	5	1		999
3	6	1	0.981836	0503	卷二	2007	96	7191525	7	19	15	25	719	2	7512	75	12	21	1	411	2	2		1		4		1	1		8		1	19		2	16	4	5	1		0	8		6	5	1		999
3	5	2	0.803015	0503	卷二	2007	96	7220850	7	22	8	50	722	2	4501	45	1	51	2	325	4	1		2		21		1	1		12		4	20		3	17	5	4	1		0	3		7	5	1		999
2	5	1	1.20264	0503	卷二	2007	96	7261513	7	26	15	13	726	2	4804	48	4	48	2	202	2	2		1		3		3	1		1		3	4		1	7	3	3	1		0	3		8	5	1		999
1	12	2	1.08892	0503	卷二	2007	96	7261016	7	26	10	16	726	1	5001	50	1	46	2	802	2	2		1		3		1	1		6		1	6		3	12	3	3	1		0	2		5	5	1		999
3	6	1	0.335167	0503	卷二	2007	96	7191940	7	19	19	40	719	2	3002	30	2	66	3	411	4	1		1		1		1	1		1		1	1		99	99	1	2	1		0	1		7	5	1		999
6	1	1	0.323919	0503	卷二	2007	96	7291705	7	29	17	5	729	2	3101	31	1	65	3	357	3	1		1		1		1	1		1		1	1		99	99	1	2	1		0	3		8	5	1		999
3	2	1	0.335167	0503	卷二	2007	96	7192045	7	19	20	45	719	2	2404	24	4	72	3	243	2	2		1		2		1	1		1		1	1		99	99	1	2	1		0	3		7	5	1		999
4	1	2	0.877632	0503	卷二	2007	96	7211727	7	21	17	27	721	1	1911	19	11	77	3	328	4	1		2		1		1	2		1		1	3		3	6	2	2	1		0	3		8	5	1		999
4	1	2	0.934977	0503	卷二	2007	96	8051634	8	5	16	34	805	2	1707	17	7	79	3	328	4	1		2		3		1	2		1		1	3		3	6	2	2	1		0	4		1	5	1		999
2	5	1	1.0308	0503	卷二	2007	96	7171615	7	17	16	15	717	2	2007	20	7	76	3	202	2	2		1		1		1	1		1		4	3		1	6	2	2	1		0	3		6	5	1		999
2	12	2	1.06562	0503	卷二	2007	96	7231618	7	23	16	18	723	2	4611	46	11	50	2	900	2	2		1		3		1	1		3		3	3		3	6	2	2	1		0	3		5	5	1		999
1	1	1	0.997263	0503	卷二	2007	96	7231627	7	23	16	27	723	2	1604	16	4	80	3	110	1	3		1		1		1	1		1		4	3		3	6	2	2	1		0	1		8	5	1		999
2	7	2	1.20264	0503	卷二	2007	96	7281423	7	28	14	23	728	2	4909	49	9	47	2	330	2	2		1		3		1	1		1		4	4		3	9	3	2	1		0	1		7	5	1		999
3	5	2	0.837379	0503	卷二	2007	96	7261810	7	26	18	10	726	1	4006	40	6	56	2	325	4	1		1		3		1	2		1		1	3		3	6	2	1	2		99	1		8	4	2		1
3	8	1	0.892094	0503	卷二	2007	96	7201950	7	20	19	50	720	2	3910	39	10	57	2	710	4	1		1		3		1	1		97		1	3		1	4	2	1	2		99	2		8	4	2		1
3	7	1	0.892094	0503	卷二	2007	96	7271840	7	27	18	40	727	2	3712	37	12	59	2	420	3	1		2		3		1	1		3		1	3		3	6	2	1	2		99	3		8	4	2		34
5	4	1	1.12046	0503	卷二	2007	96	7200940	7	20	9	40	720	2	4012	40	12	56	2	981	3	1		1		3		1	3		2		4	3		1	4	2	1	2		99	8		8	4	2		62
3	7	1	0.892094	0503	卷二	2007	96	8201850	8	20	18	50	820	2	4308	43	8	53	2	420	2	2		1		8		1	1		3		4	3		3	6	2	1	2		99	3		5	4	2		25
2	7	2	1.16335	0503	卷二	2007	96	8060955	8	6	9	55	806	2	3201	32	1	64	2	330	2	2		1		3		3	1		1		1	4		3	9	3	1	2		99	1		5	4	2		71
3	6	1	1.14463	0503	卷二	2007	96	7241700	7	24	17	0	724	2	4606	46	6	50	2	411	3	1		1		8		1	1		3		4	6		3	12	3	1	2		99	8		4	4	2		62
4	2	2	1.08762	0503	卷二	2007	96	7161610	7	16	16	10	716	2	5502	55	2	41	2	310	3	1		3		97		1	2		1		4	7		3	12	3	1	2		99	1		3	4	2		62
4	2	1	1.08762	0503	卷二	2007	96	7252012	7	25	20	12	725	2	5107	51	7	45	2	310	3	1		2		4		1	2		3		1	8		3	12	3	1	2		99	1		5	4	2		34
3	9	2	1.07443	0503	卷二	2007	96	8031020	8	3	10	20	803	1	5005	50	5	46	2	820	3	1		1		4		1	1		4		1	8		3	12	3	1	2		99	1		7	4	2		33
2	1	1	1.33649	0503	卷二	2007	96	7241921	7	24	19	21	724	2	5703	57	3	39	1	114	2	2		1		3		1	1		3		3	8		3	12	3	1	2		99	1		7	4	2		84
3	8	1	1.27579	0503	卷二	2007	96	7221830	7	22	18	30	722	2	6109	61	9	35	1	710	2	2		1		3		1	1		3		1	8		3	12	3	1	2		99	2		6	4	2		99
1	10	2	1.08892	0503	卷二	2007	96	7161853	7	16	18	53	716	1	4607	46	7	50	2	803	1	3		3		6		1	3		6		1	8		1	11	3	1	2		99	1		1	4	2		61
5	2	1	0.420967	0503	卷二	2007	96	7220905	7	22	9	5	722	2	3101	31	1	65	3	613	4	1		1		3		1	1		1		1	1		99	99	1	2	1		0	3		5	4	2		62
5	2	2	0.381654	0503	卷二	2007	96	7272004	7	27	20	4	727	2	3607	36	7	60	2	613	4	1		1		1		1	1		1		1	1		99	99	1	2	1		0	3		6	4	2		1
5	3	2	1.12046	0503	卷二	2007	96	7251950	7	25	19	50	725	2	3805	38	5	58	2	912	4	1		1		97		97	1		1		4	3		3	6	2	2	1		0	1		8	4	2		98
3	9	2	0.892094	0503	卷二	2007	96	7271110	7	27	11	10	727	2	4307	43	7	53	2	820	4	1		1		3		3	1		3		1	3		3	6	2	1	2		99	3		6	3	1		31
1	3	2	0.848677	0503	卷二	2007	96	7281525	7	28	15	25	728	1	3609	36	9	60	2	108	2	2		1		3		1	1		3		3	3		3	6	2	1	2		99	2		6	3	1		33
5	3	1	1.18699	0503	卷二	2007	96	7241715	7	24	17	15	724	1	3601	36	1	60	2	912	4	1		2		4		1	2		1		1	4		1	8	3	1	2		99	2		5	3	1		25
5	4	1	1.18699	0503	卷二	2007	96	7241825	7	24	18	25	724	1	3703	37	3	59	2	981	3	1		1		3		1	1		2		4	4		1	7	3	1	2		99	3		3	3	1		98
1	5	2	1.293	0503	卷二	2007	96	7201635	7	20	16	35	720	2	5902	59	2	37	1	241	3	1		1		4		1	1		6		1	8		1	8	3	1	2		99	3		7	3	1		39
1	10	2	1.16351	0503	卷二	2007	96	7201010	7	20	10	10	720	2	4901	49	1	47	2	803	1	3		1		3		1	1		3		1	4		3	9	3	5	1		0	2		6	3	1		39
3	7	2	1.1521	0503	卷二	2007	96	8181025	8	18	10	25	818	1	7710	77	10	19	1	420	1	3		1		97		1	1		97		1	8		3	12	3	5	1		0	2		8	3	1		35
3	2	2	0.921618	0503	卷二	2007	96	8011835	8	1	18	35	801	1	7605	76	5	20	1	243	2	2		1		10		1	2		8		2	19		1	14	4	5	1		0	8		8	3	1		62
1	4	2	1.16351	0503	卷二	2007	96	7181530	7	18	15	30	718	2	5104	51	4	45	2	220	1	3		1		3		1	1		1		1	4		3	9	3	3	1		0	1		5	3	1		26
1	9	2	1.29684	0503	卷二	2007	96	7311100	7	31	11	0	731	2	5905	59	5	37	1	403	1	3		1		4		1	1		8		1	4		3	9	3	3	1		0	1		5	3	1		51
2	6	1	0.351113	0503	卷二	2007	96	7291840	7	29	18	40	729	2	2912	29	12	67	3	260	2	2		1		1		1	1		1		1	1		99	99	1	1	2		99	3		3	2	2		1
3	7	2	0.923637	0503	卷二	2007	96	7202015	7	20	20	15	720	1	2211	22	11	74	3	420	4	1		2		1		1	2		1		1	3		1	2	2	1	2		99	3		6	2	2		1
4	4	1	0.966553	0503	卷二	2007	96	7221047	7	22	10	47	722	2	4902	49	2	47	2	720	4	1		1		97		1	1		1		1	3		3	6	2	1	2		99	4		7	2	2		997
2	6	2	1.06562	0503	卷二	2007	96	7311550	7	31	15	50	731	2	4904	49	4	47	2	260	3	1		1		3		1	1		3		4	3		3	6	2	1	2		99	3		8	2	2		23
3	8	2	0.923637	0503	卷二	2007	96	7291120	7	29	11	20	729	1	3108	31	8	65	3	710	1	3		1		1		1	1		1		4	3		3	6	2	1	2		99	1		8	2	2		36
4	1	2	1.09084	0503	卷二	2007	96	7241956	7	24	19	56	724	2	5106	51	6	45	2	328	4	1		1		3		1	1		1		1	4		3	9	3	1	2		99	1		5	2	2		62
3	4	2	1.07761	0503	卷二	2007	96	7262019	7	26	20	19	726	1	4711	47	11	49	2	320	2	2		1		1		1	2		1		1	4		3	9	3	1	2		99	3		5	2	2		51
3	4	2	1.20109	0503	卷二	2007	96	8112140	8	11	21	40	811	1	5603	56	3	40	2	320	2	2		2		3		1	1		1		3	4		3	9	3	1	2		99	3		7	2	2		53
3	4	2	0.945059	0503	卷二	2007	96	7241225	7	24	12	25	724	1	4405	44	5	52	2	320	2	2		2		3		1	2		1		4	4		3	9	3	1	2		99	3		3	2	2		93
3	4	2	1.14463	0503	卷二	2007	96	8041833	8	4	18	33	804	2	5204	52	4	44	2	320	2	2		1		3		1	1		1		4	8		3	12	3	1	2		99	3		5	2	2		64
1	2	1	1.05335	0503	卷二	2007	96	7201950	7	20	19	50	720	1	3512	35	12	61	2	100	1	3		1		3		1	1		1		1	8		1	11	3	1	2		99	1		5	2	2		94
1	9	2	1.01737	0503	卷二	2007	96	7191830	7	19	18	30	719	2	4402	44	2	52	2	403	1	3		1		3		1	1		3		1	8		3	12	3	1	2		99	4		4	2	2		73
2	7	1	0.95921	0503	卷二	2007	96	7161718	7	16	17	18	716	2	4707	47	7	49	2	330	1	3		3		14		1	1		19		1	15		1	13	4	1	2		99	7		1	2	2		93
2	5	2	0.789626	0503	卷二	2007	96	7181024	7	18	10	24	718	1	3906	39	6	57	2	202	2	2		3		6		1	3		6		1	19		3	16	4	1	2		99	1		7	2	2		92
1	4	1	0.842625	0503	卷二	2007	96	7201610	7	20	16	10	720	1	1711	17	11	79	3	220	2	2		3		19		1	3		19		1	19		3	21	5	1	2		99	3		6	2	2		94
1	12	1	0.813849	0503	卷二	2007	96	7201626	7	20	16	26	720	2	4312	43	12	53	2	802	1	3		1		19		1	1		6		4	19		3	16	4	1	2		99	8		8	2	2		93
3	6	1	1.15551	0503	卷二	2007	96	7191617	7	19	16	17	719	1	7109	71	9	25	1	411	3	1		1		6		1	1		10		1	4		3	9	3	5	1		0	1		4	2	2		64
2	3	2	1.12555	0503	卷二	2007	96	7242000	7	24	20	0	724	1	5211	52	11	44	2	221	2	2		1		3		1	1		3		3	9		3	12	3	5	1		0	1		7	2	2		62
3	3	1	0.981836	0503	卷二	2007	96	7301952	7	30	19	52	730	2	7504	75	4	21	1	268	4	1		1		19		1	1		19		1	19		2	15	4	5	1		0	3		7	2	2		97
3	1	1	0.981836	0503	卷二	2007	96	7241930	7	24	19	30	724	2	7605	76	5	20	1	206	2	2		1		10		1	1		4		1	19		2	14	4	5	1		0	8		7	2	2		93
5	2	1	1.23318	0503	卷二	2007	96	7231521	7	23	15	21	723	2	6807	68	7	28	1	807	1	3		1		4		1	1		3		3	19		3	16	4	5	1		0	3		6	2	2		93
3	8	1	0.837379	0503	卷二	2007	96	7182100	7	18	21	0	718	1	4509	45	9	51	2	710	2	2		1		3		1	1		4		3	3		3	6	2	4	1		0	7		3	2	2		51
3	6	1	0.335167	0503	卷二	2007	96	7211400	7	21	14	0	721	2	2706	27	6	69	3	411	2	2		1		3		1	1		1		1	1		99	99	1	2	1		0	2		7	2	2		1
5	4	1	1.23588	0503	卷二	2007	96	7202030	7	20	20	30	720	2	2104	21	4	75	3	981	4	1		2		97		1	1		1		4	3		3	6	2	2	1		0	3		2	2	2		98
3	7	1	1.00681	0503	卷二	2007	96	8141920	8	14	19	20	814	2	4309	43	9	53	2	420	1	3		1		1		1	1		1		1	4		3	6	2	2	1		0	1		5	2	2		64
5	1	1	0.420967	0503	卷二	2007	96	7251015	7	25	10	15	725	2	2103	21	3	75	3	525	5	1		1		1		1	1		1		1	1		99	99	1	1	2		99	3		7	1	2		1
4	1	2	0.318473	0503	卷二	2007	96	7192017	7	19	20	17	719	2	1902	19	2	77	3	328	4	1		2		1		1	2		1		1	1		99	99	1	1	2		99	3		6	1	2		1
5	1	2	0.420967	0503	卷二	2007	96	7210956	7	21	9	56	721	2	1704	17	4	79	3	525	4	1		1		1		1	1		1		1	1		99	99	1	1	2		99	3		6	1	2		1
3	3	2	0.837379	0503	卷二	2007	96	7302010	7	30	20	10	730	1	3708	37	8	59	2	268	4	1		1		1		1	1		1		4	3		3	6	2	1	2		99	3		5	1	2		51
3	4	1	0.892094	0503	卷二	2007	96	7171840	7	17	18	40	717	2	3605	36	5	60	2	320	4	1		3		1		1	3		1		1	3		1	3	2	1	2		99	4		3	1	2		22
3	4	1	0.892094	0503	卷二	2007	96	7301545	7	30	15	45	730	2	4004	40	4	56	2	320	4	1		2		3		1	2		1		1	3		3	6	2	1	2		99	3		3	1	2		62
3	5	2	1.01722	0503	卷二	2007	96	7291430	7	29	14	30	729	2	5210	52	10	44	2	325	4	1		1		1		3	1		1		1	3		3	6	2	1	2		99	3		8	1	2		92
4	1	1	0.795671	0503	卷二	2007	96	7241945	7	24	19	45	724	1	4405	44	5	52	2	328	4	1		2		1		1	2		1		4	3		3	6	2	1	2		99	1		5	1	2		30
5	1	1	1.27762	0503	卷二	2007	96	7241621	7	24	16	21	724	2	4712	47	12	49	2	525	4	1		1		3		1	1		1		1	3		3	6	2	1	2		99	3		5	1	2		23
5	1	1	1.16008	0503	卷二	2007	96	7250833	7	25	8	33	725	1	3107	31	7	65	3	525	4	1		1		1		1	1		3		1	3		3	6	2	1	2		99	3		6	1	2		1
5	1	1	1.05174	0503	卷二	2007	96	7241358	7	24	13	58	724	1	3912	39	12	57	2	525	4	1		1		3		1	1		1		1	3		3	6	2	1	2		99	3		5	1	2		59
5	1	1	1.16008	0503	卷二	2007	96	7241706	7	24	17	6	724	1	2511	25	11	71	3	525	4	1		1		1		1	1		1		1	3		3	6	2	1	2		99	3		5	1	2		1
5	1	2	1.16008	0503	卷二	2007	96	7191332	7	19	13	32	719	1	2211	22	11	74	3	525	4	1		1		3		1	1		1		1	3		3	6	2	1	2		99	3		6	1	2		1
4	4	1	0.877632	0503	卷二	2007	96	7211400	7	21	14	0	721	1	2312	23	12	73	3	720	4	1		1		1		1	1		1		1	3		3	6	2	1	2		99	3		5	1	2		1
4	4	1	1.07731	0503	卷二	2007	96	7212003	7	21	20	3	721	2	6508	65	8	31	1	720	4	1		3		97		1	3		4		4	3		3	5	2	1	2		99	3		7	1	2		22
4	4	1	0.877632	0503	卷二	2007	96	7170954	7	17	9	54	717	1	2804	28	4	68	3	720	4	1		1		3		1	1		1		1	3		1	3	2	1	2		99	3		8	1	2		1
4	4	1	0.877632	0503	卷二	2007	96	7161931	7	16	19	31	716	1	2104	21	4	75	3	720	4	1		1		1		1	1		1		1	3		3	6	2	1	2		99	3		6	1	2		1
6	2	2	0.922786	0503	卷二	2007	96	7190950	7	19	9	50	719	1	4910	49	10	47	2	737	4	1		1		3		1	1		1		1	3		3	6	2	1	2		99	3		4	1	2		95
3	9	2	0.837379	0503	卷二	2007	96	7161615	7	16	16	15	716	1	4111	41	11	55	2	820	4	1		1		97		1	1		1		1	3		3	6	2	1	2		99	2		4	1	2		1
5	3	1	1.05174	0503	卷二	2007	96	7162100	7	16	21	0	716	1	3612	36	12	60	2	912	4	1		2		3		1	2		3		1	3		3	6	2	1	2		99	2		8	1	2		98
3	2	1	0.837379	0503	卷二	2007	96	7181535	7	18	15	35	718	1	4210	42	10	54	2	243	3	1		1		3		1	1		3		4	3		3	6	2	1	2		99	3		7	1	2		1
2	6	2	0.877219	0503	卷二	2007	96	7172100	7	17	21	0	717	1	4402	44	2	52	2	260	3	1		1		3		1	1		1		4	3		3	6	2	1	2		99	1		3	1	2		71
3	4	1	0.892094	0503	卷二	2007	96	7291300	7	29	13	0	729	2	4502	45	2	51	2	320	3	1		1		3		1	1		3		4	3		3	6	2	1	2		99	3		3	1	2		34
3	5	1	0.892094	0503	卷二	2007	96	7210900	7	21	9	0	721	2	4104	41	4	55	2	325	3	1		2		2		1	1		1		1	3		3	6	2	1	2		99	3		8	1	2		62
3	5	1	0.983987	0503	卷二	2007	96	8021700	8	2	17	0	802	2	2505	25	5	71	3	325	3	1		2		2		1	2		1		4	3		3	6	2	1	2		99	3		3	1	2		62
2	7	1	1.06562	0503	卷二	2007	96	7241952	7	24	19	52	724	2	4703	47	3	49	2	330	3	1		1		1		1	1		1		4	3		3	6	2	1	2		99	3		8	1	2		22
3	6	2	0.837379	0503	卷二	2007	96	8021855	8	2	18	55	802	1	4110	41	10	55	2	411	3	1		1		3		1	1		3		1	3		3	6	2	1	2		99	1		5	1	2		26
5	3	2	1.19926	0503	卷二	2007	96	8041450	8	4	14	50	804	1	4707	47	7	49	2	912	3	1		1		3		4	1		1		4	3		3	6	2	1	2		99	1		7	1	2		34
2	6	1	0.934537	0503	卷二	2007	96	7271550	7	27	15	50	727	2	3604	36	4	60	2	260	2	2		1		3		1	1		1		1	3		3	6	2	1	2		99	3		5	1	2		62
4	4	1	0.877632	0503	卷二	2007	96	7211024	7	21	10	24	721	1	2409	24	9	72	3	720	2	2		1		1		1	1		1		1	3		3	6	2	1	2		99	3		6	1	2		1
1	10	2	0.997263	0503	卷二	2007	96	7291755	7	29	17	55	729	2	3211	32	11	64	2	803	2	2		3		6		1	3		3		4	3		3	6	2	1	2		99	2		6	1	2		90
3	10	2	0.837379	0503	卷二	2007	96	8041030	8	4	10	30	804	1	3910	39	10	57	2	812	2	2		1		1		2	1		1		4	3		3	6	2	1	2		99	3		7	1	2		34
2	11	1	0.877219	0503	卷二	2007	96	7162110	7	16	21	10	716	1	4208	42	8	54	2	830	2	2		1		1		1	1		1		1	3		3	6	2	1	2		99	1		5	1	2		51
2	12	1	1.06562	0503	卷二	2007	96	8022025	8	2	20	25	802	2	5306	53	6	43	2	900	2	2		1		3		1	1		1		1	3		3	6	2	1	2		99	3		7	1	2		34
1	12	1	0.90413	0503	卷二	2007	96	7251505	7	25	15	5	725	2	3712	37	12	59	2	802	1	3		1		1		1	1		1		4	3		3	6	2	1	2		99	1		5	1	2		98
1	10	2	0.90413	0503	卷二	2007	96	7282052	7	28	20	52	728	2	4308	43	8	53	2	803	1	3		1		3		1	1		1		4	3		3	6	2	1	2		99	2		7	1	2		36
4	4	2	1.02394	0503	卷二	2007	96	7262029	7	26	20	29	726	1	4903	49	3	47	2	720	4	1		1		3		1	1		3		1	4		3	9	3	1	2		99	3		3	1	2		26
2	3	2	1.20264	0503	卷二	2007	96	7191630	7	19	16	30	719	2	5406	54	6	42	2	221	3	1		1		1		1	1		1		1	4		1	8	3	1	2		99	2		6	1	2		64
3	3	1	1.20109	0503	卷二	2007	96	8031930	8	3	19	30	803	1	5711	57	11	39	1	268	3	1		1		3		1	1		1		1	4		3	9	3	1	2		99	8		5	1	2		35
3	7	2	1.00681	0503	卷二	2007	96	7172150	7	17	21	50	717	2	4209	42	9	54	2	420	3	1		1		3		1	2		1		4	4		3	9	3	1	2		99	3		6	1	2		30
3	2	1	1.14803	0503	卷二	2007	96	7251540	7	25	15	40	725	2	4711	47	11	49	2	243	2	2		1		3		1	1		1		3	4		3	9	3	1	2		99	3		5	1	2		62
2	6	1	1.20264	0503	卷二	2007	96	7261620	7	26	16	20	726	2	4607	46	7	50	2	260	2	2		1		3		1	1		3		1	4		3	9	3	1	2		99	3		7	1	2		62
3	4	2	1.07761	0503	卷二	2007	96	7241325	7	24	13	25	724	1	4808	48	8	48	2	320	2	2		1		3		1	1		1		1	4		3	9	3	1	2		99	3		3	1	2		32
5	2	1	1.44191	0503	卷二	2007	96	7222004	7	22	20	4	722	2	5410	54	10	42	2	613	2	2		1		3		1	1		3		1	4		3	9	3	1	2		99	3		8	1	2		62
3	10	2	1.04241	0503	卷二	2007	96	7301830	7	30	18	30	730	1	3512	35	12	61	2	812	2	2		1		1		1	1		1		4	4		3	12	3	1	2		99	3		6	1	2		37
3	10	2	1.27957	0503	卷二	2007	96	7201850	7	20	18	50	720	2	5601	56	1	40	2	812	2	2		1		1		1	1		1		3	4		3	9	3	1	2		99	3		5	1	2		92
2	9	1	1.20264	0503	卷二	2007	96	8011710	8	1	17	10	801	2	5202	52	2	44	2	412	1	3		1		3		1	1		1		1	4		3	9	3	1	2		99	3		7	1	2		34
5	1	2	1.35347	0503	卷二	2007	96	7210859	7	21	8	59	721	1	5205	52	5	44	2	247	1	3		1		5		1	1		3		1	4		3	9	3	1	2		99	3		7	1	2		51
3	10	1	1.14803	0503	卷二	2007	96	7181340	7	18	13	40	718	2	4808	48	8	48	2	812	1	3		1		1		1	1		1		1	4		3	9	3	1	2		99	2		8	1	2		92
3	3	1	0.945059	0503	卷二	2007	96	7242020	7	24	20	20	724	1	3702	37	2	59	2	268	5	1		1		1		1	1		1		1	5		1	7	3	1	2		99	8		8	1	2		53
3	3	2	1.03933	0503	卷二	2007	96	7161925	7	16	19	25	716	1	3509	35	9	61	2	268	4	1		1		3		4	1		1		4	6		3	12	3	1	2		99	3		5	1	2		31
2	5	2	1.12555	0503	卷二	2007	96	7242010	7	24	20	10	724	1	5403	54	3	42	2	202	3	1		1		2		1	1		1		1	6		3	12	3	1	2		99	8		7	1	2		98
2	4	2	1.25452	0503	卷二	2007	96	7272050	7	27	20	50	727	1	6011	60	11	36	1	236	3	1		4		3		3	4		3		4	6		3	12	3	1	2		99	7		6	1	2		59
3	5	1	0.942264	0503	卷二	2007	96	7211100	7	21	11	0	721	1	3903	39	3	57	2	325	3	1		2		3		1	2		1		1	6		3	12	3	1	2		99	8		8	1	2		26
3	9	1	1.19754	0503	卷二	2007	96	7211843	7	21	18	43	721	1	5904	59	4	37	1	820	3	1		1		3		1	2		3		4	6		3	12	3	1	2		99	3		8	1	2		32
1	5	1	1.08892	0503	卷二	2007	96	7281020	7	28	10	20	728	1	5401	54	1	42	2	241	2	2		1		3		1	1		1		4	6		3	12	3	1	2		99	2		4	1	2		73
3	2	1	0.942264	0503	卷二	2007	96	7171750	7	17	17	50	717	1	4005	40	5	56	2	243	2	2		3		2		1	3		2		1	6		3	12	3	1	2		99	6		7	1	2		34
1	1	1	1.16007	0503	卷二	2007	96	7241908	7	24	19	8	724	2	5501	55	1	41	2	115	1	3		3		4		1	2		3		1	6		3	12	3	1	2		99	3		8	1	2		63
1	6	2	1.05335	0503	卷二	2007	96	7252113	7	25	21	13	725	1	2801	28	1	68	3	235	2	2		2		22	日據時代高等科	1	2		1		1	7		3	12	3	1	2		99	3		5	1	2		51
3	2	2	1.07443	0503	卷二	2007	96	8011710	8	1	17	10	801	1	4703	47	3	49	2	243	2	2		1		3		1	1		3		4	7		3	12	3	1	2		99	3		6	1	2		38
2	12	2	1.19909	0503	卷二	2007	96	8190937	8	19	9	37	819	2	4909	49	9	47	2	900	2	2		1		4		1	1		3		2	7		3	12	3	1	2		99	2		8	1	2		91
1	3	1	1.16007	0503	卷二	2007	96	8011707	8	1	17	7	801	2	5111	51	11	45	2	108	1	3		1		3		1	1		1		1	7		3	13	4	1	2		99	1		5	1	2		38
1	12	1	1.16007	0503	卷二	2007	96	7211934	7	21	19	34	721	2	5002	50	2	46	2	802	1	3		1		3		1	1		3		1	7		3	12	3	1	2		99	4		3	1	2		62
1	12	1	1.05335	0503	卷二	2007	96	7161816	7	16	18	16	716	1	3111	31	11	65	3	802	1	3		1		3		1	1		1		4	7		3	12	3	1	2		99	1		7	1	2		61
1	12	1	1.01737	0503	卷二	2007	96	7251810	7	25	18	10	725	2	4310	43	10	53	2	802	1	3		1		3		1	1		1		4	7		3	12	3	1	2		99	2		7	1	2		31
2	6	2	1.33649	0503	卷二	2007	96	7242000	7	24	20	0	724	2	5806	58	6	38	1	260	4	1		1		3		1	1		3		1	8		3	12	3	1	2		99	3		2	1	2		34
3	4	2	1.07443	0503	卷二	2007	96	8021833	8	2	18	33	802	1	5208	52	8	44	2	320	4	1		1		3		1	2		1		4	8		3	12	3	1	2		99	3		2	1	2		85
5	1	1	1.60238	0503	卷二	2007	96	7290956	7	29	9	56	729	2	6012	60	12	36	1	525	4	1		1		3		1	1		1		1	8		3	12	3	1	2		99	3		8	1	2		23
5	1	2	1.60238	0503	卷二	2007	96	7201811	7	20	18	11	720	2	5701	57	1	39	1	525	4	1		1		3		1	1		3		1	8		3	12	3	1	2		99	3		5	1	2		1
4	3	2	1.02091	0503	卷二	2007	96	7191920	7	19	19	20	719	1	5106	51	6	45	2	718	4	1		1		3		1	1		1		1	8		3	12	3	1	2		99	2		5	1	2		36
4	4	1	1.02091	0503	卷二	2007	96	7211842	7	21	18	42	721	1	4805	48	5	48	2	720	4	1		1		3		1	1		1		1	8		3	12	3	1	2		99	3		6	1	2		24
3	1	2	1.14463	0503	卷二	2007	96	7161820	7	16	18	20	716	2	4804	48	4	48	2	206	3	1		1		3		1	1		3		1	8		3	15	4	1	2		99	1		8	1	2		81
1	6	1	1.08892	0503	卷二	2007	96	7272005	7	27	20	5	727	1	4809	48	9	48	2	235	3	1		1		3		1	1		3		4	8		3	12	3	1	2		99	3		7	1	2		23
3	2	1	1.14463	0503	卷二	2007	96	7211910	7	21	19	10	721	2	4809	48	9	48	2	243	3	1		1		3		1	1		1		1	8		3	12	3	1	2		99	3		7	1	2		22
4	2	1	0.895332	0503	卷二	2007	96	7271625	7	27	16	25	727	1	3802	38	2	58	2	310	3	1		2		1		1	2		1		1	8		3	12	3	1	2		99	1		5	1	2		90
3	4	1	1.19754	0503	卷二	2007	96	7171945	7	17	19	45	717	1	6305	63	5	33	1	320	3	1		3		3		1	2		3		3	8		3	12	3	1	2		99	1		6	1	2		72
3	5	1	1.00383	0503	卷二	2007	96	7231015	7	23	10	15	723	2	4504	45	4	51	2	325	3	1		2		10		1	2		10		1	8		3	12	3	1	2		99	3		8	1	2		23
3	5	2	1.07443	0503	卷二	2007	96	7161930	7	16	19	30	716	1	5205	52	5	44	2	325	3	1		2		3		1	2		3		1	8		3	12	3	1	2		99	3		7	1	2		82
6	1	1	1.15735	0503	卷二	2007	96	7221440	7	22	14	40	722	1	5712	57	12	39	1	357	3	1		1		1		1	1		2		1	8		3	12	3	1	2		99	3		5	1	2		34
3	7	1	1.07443	0503	卷二	2007	96	8012040	8	1	20	40	801	1	4710	47	10	49	2	420	3	1		1		3		1	1		1		4	8		3	12	3	1	2		99	3		5	1	2		35
2	10	2	0.987095	0503	卷二	2007	96	7162005	7	16	20	5	716	1	4211	42	11	54	2	600	3	1		1		3		1	1		2		1	8		3	12	3	1	2		99	2		7	1	2		20
3	8	1	1.07443	0503	卷二	2007	96	7222025	7	22	20	25	722	1	5301	53	1	43	2	710	3	1		1		3		1	1		3		3	8		3	12	3	1	2		99	1		8	1	2		98
2	1	1	0.987095	0503	卷二	2007	96	7161515	7	16	15	15	716	1	4405	44	5	52	2	114	2	2		1		3		1	1		1		1	8		3	12	3	1	2		99	3		5	1	2		63
2	1	2	0.987095	0503	卷二	2007	96	8111601	8	11	16	1	811	1	3711	37	11	59	2	114	2	2		1		4		1	1		3		4	8		3	12	3	1	2		99	3		8	1	2		63
2	5	2	1.12555	0503	卷二	2007	96	7242120	7	24	21	20	724	1	4808	48	8	48	2	202	2	2		1		3		1	1		3		1	8		3	12	3	1	2		99	1		7	1	2		93
2	2	2	1.12555	0503	卷二	2007	96	8032010	8	3	20	10	803	1	4712	47	12	49	2	231	2	2		1		8		3	1		8		4	8		3	12	3	1	2		99	1		8	1	2		53
2	4	2	1.12555	0503	卷二	2007	96	7312000	7	31	20	0	731	1	4805	48	5	48	2	236	2	2		1		1		3	1		1		1	8		3	12	3	1	2		99	4		3	1	2		62
3	2	1	1.27579	0503	卷二	2007	96	7191840	7	19	18	40	719	2	6405	64	5	32	1	243	2	2		1		4		1	1		1		4	8		3	12	3	1	2		99	3		7	1	2		72
3	2	2	1.14463	0503	卷二	2007	96	7272045	7	27	20	45	727	2	5203	52	3	44	2	243	2	2		1		3		1	1		1		4	8		3	12	3	1	2		99	3		6	1	2		98
[truncated: 148 more rows]
[truncated: 312 more columns]

## Sheet: Variables
Variable	Description
a1_gender	gender; “1”=Male, “2”=Female, “96”=Missing data, “99”=Not applicable
age_group	“1”=18-39 years old, “2”=40-64 years old, “3”=65-100 years old
live_environ	“1”=countryside, “2”=suburbs, “3”=city
edu_group	“1”=uneducated, “2”=elementary school, “3”=high school, “4”=college, “5”=master’s/doctoral degree
marry_status	“1”=Have a spouse or partner, “2”=No spouse or partner
work_status	“1”=Have full time work, “2”= Part-time work/ Student/ Housewife
exer_freq	“1”=No exercise, “2”=Irregular exercise, “3”=Regular exercise
exertype1	“1”=Competitive sports, “2”= Strengthening exercise, “3”= Aerobic exercise, “4”=Walking, “5”=Recreational activities
c2a1	Do you usually exercise by yourself or with company (family or friends)? “1”= always with company, “2”=mostly with company, “3”=50% with company, “4”= mostly alone, “5”= Always alone
D7	Do you feel that it is worthwhile to spend money on exercise? “1”= Very worthwhile, “2”=Fairly worthwhile,”3”=Not so worthwhile, “4”=Not worthwhile at all
C16	Overall, how happy would you say you are? “1”=Very happy, “2”=happy, “3”=Not so happy, “4”=Not happy at all
C17	In general, how do you think of your health condition? “1”=Excellent, “2”=Very good, “3”=Good, “4”=Fair, “5”=Poor
C3c	How much enjoyment do you gain from doing these activities in your leisure time?“1”= Do not enjoy at all, “2”= Not so much, “3”=Some, “4”=Fairly enjoy, “5”= A lot of enjoyment
C15a	How much would the factor “Lack of facilities” influence the frequency of your exercise during leisure time? “1”= Very strong influence, “2”= Strong influence, “3”=A little, “4”= No influence at all
C15b	How much would the factor “Lack of money” influence the frequency of your exercise during leisure time? “1”= Very strong influence, “2”= Strong influence, “3”=A little, “4”= No influence at all
C15c	How much would the factor “Poor health status” influence the frequency of your exercise during leisure time? “1”= Very strong influence, “2”= Strong influence, “3”=A little, “4”= No influence at all
C15d	How much would the factor “Taking care of children or the elderly” influence the frequency of your exercise during leisure time? “1”= Very strong influence, “2”= Strong influence, “3”=A little, “4”= No influence at all
C15e	How much would the factor “Lack of time” influence the frequency of your exercise during leisure time? “1”= Very strong influence, “2”= Strong influence, “3”=A little, “4”= No influence at all
